# Supplementary material for: LTD is involved in the formation and maintenance of rat hippocampal CA1 place-cell fields
Source: Nat Commun. 2021 Jan 4;12:100. doi: 10.1038/s41467-020-20317-7 (PMC7782827; doi:10.1038/s41467-020-20317-7)
Supplement: Supplementary file 3 — Source Data [file 41467_2020_20317_MOESM3_ESM.zip]

Archive with 3 entries (3 files):
- source_data.mat
- stats_table.pdf
- source_data.xlsx
