# Supplementary material for: LTD is involved in the formation and maintenance of rat hippocampal CA1 place-cell fields
Source: Nat Commun. 2021 Jan 4;12:100. doi: 10.1038/s41467-020-20317-7 (PMC7782827; doi:10.1038/s41467-020-20317-7)
Supplement: Supplementary file 3 — Source Data [file 41467_2020_20317_MOESM3_ESM.zip › source_data.xlsx]

## Sheet: F1 B
1.03406	1.18193	1.06931	0.937132	0.895681	1.12468	1.0837	1.04564	0.967304	0.877498	0.977423	0.949522	1.11822	1.01683	0.977903	0.95656	0.911929	1.00557	0.973773	1.00578	1.04414	1.02923	1.00347	1.06038	1.04532	0.941095	1.03211	1.07093	0.987263	0.89255	0.994803	0.825366	0.909479	0.986947	0.847178	1.07331	0.796521	0.796669	0.839045	0.967848	0.829063	0.786548	0.875387	1.01699	0.890977	0.923376	0.86579	0.881052	0.831607	0.989076
0.999427	1.06705	0.995089	1.01938	0.903723	1.07582	1.04438	1.01207	0.952916	1.00525	0.991775	0.963528	1.05168	1.05135	0.981349	0.967187	0.959506	0.989079	0.939515	0.969076	1.06184	1.04904	1.02942	0.980218	1.04798	0.960879	0.950129	1.0404	1.03569	0.98036	0.9851	0.949015	0.952022	0.982136	0.935321	0.973557	0.922723	0.966301	0.949638	0.996157	0.944742	0.857762	1.0001	1.00512	0.935038	1.00391	0.909476	0.906102	0.925996	1.00519
0.974294	1.10938	1.02364	1.01962	0.952417	1.03967	1.0439	1.02726	0.899735	1.07365	1.01647	1.0246	1.02523	1.04254	0.972452	0.983964	0.971246	0.964083	0.89825	0.916877	1.07674	1.04424	1.0532	0.95938	1.03808	0.978629	0.946935	0.978931	1.08555	1.02259	0.999486	0.961548	0.992967	0.944682	0.889227	0.987072	0.92574	1.0058	0.927252	0.980335	0.952567	0.914387	1.00877	0.988983	0.931878	0.973932	0.938849	0.947447	0.97014	1.07323
1.03146	1.12206	1.04713	0.907125	0.808167	1.17486	1.04588	1.03687	0.911753	0.82138	0.98821	0.94035	1.13694	1.03054	0.987888	0.959569	0.939831	1.00697	0.95137	1.00177	1.06066	1.05312	0.990366	1.07055	0.994662	0.914986	1.04037	1.12097	0.964064	0.846823	1.03369	0.802009	0.867612	0.956604	0.849179	1.04994	0.774208	0.775017	0.854061	0.951473	0.813167	0.734952	0.838646	1.03177	0.863324	0.964048	0.857451	0.75069	0.834795	1.0046
1.03687	0.828993	0.956644	0.789613	1.08332	0.975054	1.1195	0.879425	0.84936	1.08823	1.01486	0.974034	0.955359	1.06727	0.957783	0.957072	1.04199	1.04131	0.872263	0.88879	1.18645	1.05459	0.968601	0.910182	1.1163	0.949675	0.906873	0.948276	1.06721	1.1211	0.960871	0.822364	0.987068	1.02692	0.89082	0.933957	0.990968	0.980904	1.05716	1.00626	0.976407	0.87321	1.17476	0.985923	0.971413	1.03879	0.94456	0.878909	0.915747	1.06945
1.0136	1.12443	1.0134	1.01537	0.861731	1.17371	1.00384	1.06194	0.964042	0.996939	0.965951	1.01023	1.08483	1.03654	0.972147	0.947978	0.971796	1.01325	0.935915	0.905251	1.08122	1.0481	1.0766	0.995439	1.04272	0.951367	0.959286	1.0407	1.0016	0.95908	1.0246	0.977377	0.963786	0.943242	0.912453	1.01375	0.882879	0.975782	0.944283	0.940465	0.914008	0.82329	0.975922	0.990338	0.88853	0.97159	0.889295	0.785257	0.867859	0.998463
0.961554	1.05829	0.979065	1.11722	0.884487	1.13818	1.02382	1.04407	0.938063	1.09684	1.00439	0.986979	1.09248	1.04764	0.931919	0.919432	1.01155	1.00942	0.880018	0.851899	1.09869	1.0924	1.1476	0.965598	1.05391	0.942635	0.915098	1.00421	1.01394	1.03018	1.03516	1.03831	0.968215	0.923123	0.911183	0.963281	0.959339	1.06971	0.990927	0.951167	0.927187	0.802382	1.03005	0.951591	0.901454	0.967231	0.896757	0.75519	0.905475	1.03577
1.09962	1.10078	1.00866	1.06398	0.975299	0.863395	1.15492	0.973086	1.22234	1.05908	1.12978	0.901918	1.06414	0.962153	0.99591	0.894635	0.947075	1.07445	0.76281	0.991315	0.853445	1.00781	1.04189	1.01685	1.17521	1.06698	0.965228	1.16011	0.926615	1.06169	0.997528	1.11575	1.09072	1.03201	0.971607	1.11025	1.01236	1.00229	1.03009	1.00291	1.13134	1.07794	0.977536	1.20728	0.959191	1.05441	1.11438	1.12318	1.18199	1.15981
1.08178	1.16366	0.98447	1.02584	1.04993	0.859195	1.17776	0.945454	1.23623	1.00708	1.13432	0.86707	1.05827	0.971639	0.931354	0.888192	0.851112	1.11375	0.88861	0.916243	0.854889	0.987405	0.975988	1.12019	1.34643	1.09251	0.944036	1.05063	0.856847	1.15051	1.02172	1.14737	1.20294	0.896679	0.924484	1.04312	1.01194	1.06303	1.01722	1.01996	1.12951	1.05583	1.01011	1.14907	0.992752	1.09168	1.06865	1.05556	1.14068	1.14381
1.1124	1.19841	0.93471	0.945089	0.988579	0.902332	1.12169	0.99423	1.22583	1.01348	1.0891	0.924494	1.10779	0.941483	0.953689	0.942956	0.813814	1.08286	0.836614	0.898581	0.916604	1.00302	0.955959	1.16361	1.38934	1.16353	0.896343	1.02902	0.830368	1.06082	1.02916	1.19603	1.20152	0.960208	0.991539	1.1075	1.05435	1.04379	1.02739	0.950841	1.14544	1.1101	0.978211	1.17036	0.941675	1.06986	1.01209	1.01964	1.16027	1.22278
1.06256	1.12812	0.914707	0.946895	0.971005	0.914884	1.06568	0.939637	1.29811	0.894257	0.997811	0.889301	1.01069	0.974981	0.948233	0.902044	0.783834	1.00919	0.89621	0.824173	0.879695	1.06404	1.06188	1.16159	1.41163	1.15515	1.02838	1.04585	0.846641	1.10867	1.09472	1.07707	1.38556	1.05319	1.07665	0.993496	1.0052	0.95347	1.04887	1.02866	1.29712	1.17957	0.956906	1.1471	1.12544	1.05259	1.12227	1.003	1.26911	1.14374
1.01493	1.09684	0.97692	0.985233	0.946912	0.852612	1.1244	1.01578	1.26674	1.04146	1.14117	0.860463	1.08835	1.04993	0.926028	0.811495	0.907894	1.11878	0.789017	0.950227	0.898355	0.99782	0.995204	1.10893	1.31915	1.13217	0.886359	1.07711	0.848999	1.09256	1.0112	1.2546	1.0698	0.918273	0.940446	1.11594	1.05116	1.12481	1.11243	0.941259	1.17307	1.09439	1.12581	1.26513	0.991428	1.0727	1.09935	1.04315	1.20173	1.17385
1.0155	0.975361	1.14584	1.01908	0.990825	0.99024	1.07251	0.799572	1.08454	0.865555	0.918689	0.914286	0.924753	0.936294	1.0392	1.01059	0.931101	0.981925	1.02597	0.890678	0.842199	1.09588	1.06737	0.950288	1.24745	1.00471	1.09866	1.05874	0.927745	1.13348	1.03158	0.738738	1.44691	1.09539	1.08857	0.935588	0.861069	0.90142	0.915892	1.02307	1.07339	1.17695	0.843618	1.05694	1.03766	1.13271	1.16095	1.09091	1.29577	1.06867
1.06481	0.96462	1.10209	0.977191	1.06328	1.01708	1.24074	0.984203	0.985642	1.09193	0.943336	0.878664	0.853265	0.934669	0.93638	0.92485	1.48162	0.881013	0.95187	0.790098	1.1629	0.977211	1.17489	0.851023	0.736971	1.00998	1.17492	1.06857	1.28825	0.979524	0.990818	0.838499	1.11366	1.23693	1.17021	0.872623	0.833344	0.907762	0.865289	0.953496	0.919037	1.04375	0.871871	0.821766	0.865321	0.911675	1.05892	1.19646	0.971928	0.848494
1.07531	1.07618	1.08651	0.947209	1.03071	1.0685	1.17872	1.05834	0.97987	1.16773	0.841069	0.861611	0.835434	0.962945	0.951475	0.996134	1.41082	0.98768	1.00495	0.843523	1.11144	1.02396	1.13591	0.888782	0.828892	0.842184	1.15581	1.05414	1.20131	1.06193	1.03732	0.913818	1.2105	1.32067	1.16641	0.86878	0.896607	0.844721	0.935929	0.944197	1.02162	1.09441	0.812997	0.872792	0.862513	0.971805	1.0567	1.22942	1.01448	0.874644
1.18973	1.00385	0.967339	1.00051	1.10228	1.0554	1.07199	1.07131	1.01344	0.852982	0.892143	0.798099	1.09253	0.891596	0.926278	0.676939	0.90522	1.04872	0.892401	0.971888	1.00157	1.07224	1.1385	1.00114	1.02838	1.13034	0.943768	1.19498	1.26056	1.13272	1.11105	1.11864	1.10119	0.925411	1.03877	1.09413	1.11579	0.95794	1.23752	1.108	1.16965	1.16954	0.978276	0.953202	0.981249	1.23089	1.49036	1.09492	1.23562	1.11748
1.15892	0.891689	0.866662	0.811288	1.01468	0.950861	0.964612	1.00122	1.0332	0.882595	0.84786	0.944	1.1228	0.879014	0.889644	0.763412	0.883164	1.04821	0.889882	0.958077	0.989382	1.12002	1.02683	0.963038	1.01393	1.06104	0.854259	1.1421	1.37911	1.22422	1.11966	1.15381	1.29982	0.969436	1.07641	1.27201	1.32531	1.22952	1.37023	1.16755	1.33131	1.37993	1.0439	0.995142	0.989302	1.49355	1.60048	1.19388	1.15789	1.11604
1.19745	0.923571	0.973285	0.86296	1.06432	1.0032	0.975768	1.03623	1.04248	0.879196	0.860934	0.868072	1.10188	0.955868	0.985636	0.733957	0.931284	1.02351	0.890568	0.980494	1.00673	1.06634	1.08877	0.995368	0.980408	1.0628	0.870215	1.17041	1.26159	1.16518	1.07341	1.0974	1.18549	0.963808	1.01593	1.20808	1.15504	1.11108	1.22874	1.06977	1.2052	1.21511	1.07763	0.933596	0.957372	1.34877	1.48371	1.15937	1.1447	1.12032
1.26355	1.00918	1.05666	0.948004	1.0019	1.12841	0.900389	1.06841	1.13818	0.86424	0.811679	0.808875	1.16942	0.995954	1.04588	0.721785	0.977856	1.06109	0.923208	0.975184	1.02932	1.04501	1.06281	1.08485	0.908679	1.08388	0.84526	1.11279	1.18273	1.15374	1.01472	1.12251	1.13174	0.92492	1.0393	1.27998	1.1407	0.992467	1.24758	1.11112	0.982313	1.11982	0.991282	0.942349	0.894471	1.30808	1.29396	1.03662	1.10864	1.14632
1.16047	0.964223	0.974808	0.746105	1.04233	1.02172	0.96836	1.07105	1.07192	0.939504	0.784682	0.908805	0.944965	0.9096	0.905554	0.732727	0.967978	1.03724	0.941149	0.98485	1.00588	1.08956	1.05598	0.982306	0.976141	1.10886	0.931354	1.17887	1.35935	1.19416	1.19119	1.16084	1.23216	0.963467	1.0141	1.19407	1.17176	1.083	1.27597	1.13506	1.24665	1.25599	0.980121	1.00449	0.887884	1.22573	1.44926	1.14229	1.14888	1.03631
1.07919	0.95813	0.938718	0.793066	1.01152	0.916712	0.997521	1.03651	1.06041	0.952182	0.824927	0.991394	1.05131	0.896267	0.904786	0.8465	0.902153	1.01383	0.87425	1.00603	1.00274	1.13395	0.978265	0.961319	0.989122	1.06977	0.879385	1.10179	1.3547	1.21751	1.2047	1.20949	1.33671	1.01121	1.07719	1.27445	1.24793	1.2994	1.32367	1.12883	1.4084	1.39177	1.03254	1.01097	0.980061	1.44435	1.57554	1.12563	1.16015	1.05768
1.07201	1.21777	0.98036	0.989322	1.30608	1.14162	1.11845	1.10185	0.852831	1.14692	1.01748	1.11944	0.864579	1.1107	0.868021	1.10036	0.875369	0.923602	1.07233	1.0394	0.988312	1.12049	0.83154	0.892841	1.16207	0.851936	1.07429	0.876154	1.07504	1.13604	1.34752	1.05807	0.98219	1.11721	1.16575	0.968176	1.01771	1.03914	1.10135	0.883577	1.22481	1.09833	1.0185	1.17353	1.04996	1.15386	1.0994	1.22192	1.04058	1.06337
1.12303	1.19168	1.02807	1.01586	1.35449	1.14251	1.2353	1.16168	0.950173	1.17955	1.07306	1.17849	0.929639	1.11169	0.927601	1.01321	0.874426	0.93159	1.07063	0.963675	0.94186	1.14314	0.839891	0.888626	1.15938	0.82687	1.13908	0.871816	0.995835	1.11949	1.3215	1.10967	0.906069	1.24643	1.1613	0.843799	1.03574	1.08708	1.07911	0.956828	1.1969	1.09292	1.02707	1.16874	1.08174	1.22993	1.13029	1.24596	0.986247	1.03184
1.07602	0.922269	1.08416	0.909704	1.17683	1.00395	0.877174	1.01286	1.09987	0.908095	1.25913	0.964999	0.885056	0.86047	0.785571	0.86061	1.17907	0.843831	1.251	1.05972	1.01293	0.994818	0.946383	1.1568	1.13101	0.925371	1.14666	0.998714	0.899388	0.838474	1.036	1.04809	0.993189	1.01738	0.746699	1.01737	1.03783	1.01918	0.899568	1.03075	0.963418	0.772938	1.00155	1.13684	0.949697	1.23341	1.04113	0.798417	0.981013	1.06481
1.27194	1.11733	1.13935	1.29012	1.10835	1.06353	1.29236	0.888351	0.728524	1.07035	0.840933	0.857898	1.07666	0.866882	1.05112	1.04334	0.735319	1.09806	0.83331	1.06548	1.02352	0.854568	1.02966	1.09177	0.983712	1.08402	1.02355	1.01505	1.13017	1.29499	1.0774	1.15499	1.00012	0.924199	1.12035	1.05	1.01815	1.09328	0.875327	1.06387	1.06891	1.24296	0.828006	0.974442	1.16299	0.836217	0.978049	1.1332	1.19252	1.07832
1.18829	1.13492	1.15706	1.12021	1.05053	1.18717	0.934241	0.9952	0.943995	0.97204	0.915077	0.872791	0.984336	0.998075	0.903033	1.0477	0.920998	1.05031	1.00077	1.07311	0.990491	0.912657	0.984575	0.95563	1.09605	1.04658	1.13179	1.11241	1.02199	0.981616	1.08053	1.13521	0.99771	1.13486	1.01249	1.11977	0.965378	1.00198	0.918685	0.906764	0.941936	1.11298	1.08785	1.18243	1.11571	1.09616	1.1323	1.15873	1.03758	1.07879
1.03496	0.91793	1.05968	1.17466	0.936521	1.10783	1.00673	0.947617	0.934624	1.01422	0.860526	0.937259	1.07287	0.969788	1.00983	1.06663	0.928664	1.01675	1.00501	1.05947	1.04469	0.863821	1.03838	0.997447	1.04143	0.932262	1.06041	1.06489	1.0052	1.02468	1.16691	1.18849	0.98798	0.99711	0.922444	1.13845	1.04496	1.09813	0.98538	0.930296	0.950066	1.15453	0.971594	1.08983	1.11088	1.03421	1.08385	1.19452	1.13938	1.10518
1.0312	0.833646	1.01625	0.913444	1.23607	1.07696	0.83089	1.19004	1.14914	0.933085	1.35041	1.02687	0.856024	0.999865	0.819576	0.854781	1.02543	0.770582	1.24589	0.973288	1.01218	1.02857	1.00152	1.10352	1.13137	0.852121	1.04963	0.999649	0.97801	0.920705	1.03582	0.968642	0.975239	1.06343	0.758776	1.03239	0.973678	0.979989	0.992742	0.935086	0.869021	0.775889	1.00147	1.12234	0.948665	1.2938	1.06997	0.872626	0.907798	1.16197
1.23294	0.581037	0.908566	0.735889	1.30509	1.38134	1.09556	1.19652	1.43825	1.1827	1.67416	0.890843	0.706318	0.789019	0.82106	0.656388	1.12936	0.932916	1.4036	1.14875	0.89499	0.882129	0.973889	1.37556	1.25552	0.839777	0.969235	1.03944	0.705267	0.911775	0.993941	1.03274	1.19954	0.906966	0.870934	0.757094	0.953923	0.515999	0.787206	1.20224	0.760345	0.595916	1.1508	1.1947	0.911803	1.37665	1.41988	0.533381	1.23479	1.19366
1.17143	1.25853	1.23839	1.23785	0.801302	1.3142	0.602483	1.15725	1.0786	0.977706	0.802905	0.873989	1.06837	1.1018	0.586204	1.131	1.02489	1.01895	1.11068	1.15137	1.23856	1.06826	0.896304	0.907634	1.22498	0.918629	1.05727	1.13195	0.755086	0.931165	1.31289	1.4229	1.0186	1.23542	0.911606	1.19733	1.10324	1.24367	1.21643	0.775964	0.888608	0.793134	1.1032	1.15762	0.975124	1.13931	1.22112	1.23964	1.11751	1.34473
0.900571	1.19586	1.22325	1.17676	0.665329	0.96326	0.781909	0.944701	1.03836	1.05939	0.93368	0.970219	0.983063	1.04497	0.653602	1.03265	0.995092	0.93539	1.03653	1.23514	1.14303	1.13842	0.851349	0.949261	0.979933	1.20117	1.0015	1.21734	0.887773	0.809887	1.23458	1.12969	0.992109	1.10505	0.872639	1.43917	1.13745	1.36694	1.17665	0.899649	0.926366	0.997137	1.0698	1.03799	1.00518	1.22959	1.12111	1.39163	1.45735	1.33962
0.507633	0.963916	0.93295	0.857056	0.83042	0.910132	0.807003	0.986941	0.907391	0.885834	0.892063	0.928204	0.814381	0.798666	0.801656	0.898328	0.820299	0.862136	1.02121	0.972044	1.01047	1.11285	1.20237	1.18732	1.05445	1.09238	0.970455	1.19963	1.18541	1.17568	1.17284	1.09955	1.02645	1.13587	1.10935	1.05839	0.973733	1.04161	1.01755	1.00348	1.07436	1.12696	1.18637	1.29434	1.1122	1.15483	1.13091	1.10378	1.19268	0.985522
0.575892	1.00668	0.959569	0.859586	0.867521	0.959953	0.826855	1.01023	0.91818	0.923676	0.883238	0.919958	0.807674	0.785232	0.822638	0.906024	0.854587	0.856313	1.04099	0.97302	0.99645	1.10279	1.24352	1.1776	1.05448	1.08023	0.916407	1.24108	1.1749	1.16286	1.15826	1.12583	1.01741	1.1475	1.09632	1.00496	0.970421	1.01029	1.02546	1.01352	1.07389	1.15537	1.16611	1.29396	1.11261	1.1501	1.13069	1.09407	1.23091	0.923705
0.542613	1.01557	0.94084	0.813436	0.888507	0.971144	0.821761	0.916552	0.926205	0.829423	0.904603	0.932793	0.816423	0.810748	0.77899	0.92593	0.851019	0.832836	1.02499	0.94514	0.969249	1.11987	1.24773	1.19386	1.05556	1.07077	0.966745	1.1479	1.22722	1.17762	1.17097	1.18569	1.04343	1.2288	1.14134	1.01341	0.969844	0.98802	1.01628	1.06054	1.06899	1.18385	1.16537	1.29864	1.07922	1.18489	1.20942	1.09842	1.21917	0.977919
0.712912	0.944045	0.966112	0.916525	0.93233	1.02031	0.810179	0.835887	1.08189	1.02072	0.874532	0.983008	0.922966	0.699085	0.810905	0.84894	0.880586	0.93	0.897347	0.899402	1.04622	1.19304	1.30704	1.17471	1.04649	0.901111	1.04849	1.19368	1.31505	1.02741	1.08347	1.06461	0.966951	1.19408	1.02958	0.96894	1.02146	1.31199	1.09026	0.969248	1.04059	1.62039	1.18281	1.42044	1.20477	0.921196	1.07322	1.34932	1.05572	0.713757
0.51806	0.875287	0.915605	0.883625	0.963188	0.980154	0.764414	0.887064	1.02898	0.837346	0.769485	0.967952	0.814257	0.755782	0.718506	0.862143	0.939059	0.795651	0.880153	0.925346	1.02813	1.28868	1.43085	1.26713	1.09235	1.02766	1.11765	1.0681	1.30332	0.947793	1.10566	1.15494	1.0263	1.29087	1.14338	0.9695	1.05541	1.27493	1.13993	1.02351	1.03189	1.29953	1.34185	1.50505	1.23682	1.07837	1.17681	1.32287	1.21005	0.771442
0.619875	0.868497	0.959125	0.89474	0.887527	0.966443	0.809908	0.912796	1.01509	0.949761	0.796414	0.97989	0.787204	0.635634	0.734207	0.810458	0.908989	0.851343	0.861639	0.962693	0.979883	1.20369	1.39798	1.23436	1.17293	0.943368	1.07696	1.29513	1.38233	0.984896	1.15477	1.05916	1.05939	1.3514	1.1339	0.994089	1.10135	1.24965	1.09102	1.00699	1.07997	1.4896	1.38595	1.44613	1.23463	1.02449	1.08015	1.38357	1.23787	0.719589
0.642064	0.87483	0.977648	0.902761	0.907644	0.96972	0.851834	0.875713	1.08977	1.00953	0.835268	1.02541	0.83355	0.607346	0.696277	0.815345	0.907842	0.886892	0.81586	0.9088	1.06928	1.17475	1.36972	1.20394	1.09557	0.890755	1.11158	1.29821	1.39174	1.06186	1.04905	1.12541	1.07892	1.31134	1.02708	1.01049	1.09944	1.4134	1.08359	0.986452	1.04105	1.63424	1.27478	1.48767	1.26945	0.919859	1.10589	1.45918	1.12884	0.680575
1.26121	0.94965	0.891237	0.800255	0.974342	0.760081	0.999764	0.672259	0.745702	1.09687	1.15754	1.13784	1.05656	1.07402	1.04845	1.11673	0.653862	1.19725	1.20138	1.16148	0.90983	0.809092	0.720913	1.13635	0.93024	0.769367	0.925223	1.19898	0.995182	0.799717	0.954388	0.870834	0.890289	1.06758	0.905959	0.899931	0.911042	0.9052	0.983506	0.941861	1.0973	0.971098	0.892674	0.950508	0.820284	0.755806	0.993803	0.857871	0.836334	1.26651
1.04813	0.964542	0.974943	1.00119	0.941057	0.95931	1.11203	0.927246	0.892862	0.957597	1.14452	1.08103	1.04751	0.924627	0.988827	1.06953	1.01687	1.1079	0.949554	1.03112	1.05591	0.913067	0.989972	1.07537	0.91334	0.936496	0.950471	1.01265	0.933678	0.85755	0.880592	0.916896	0.887281	0.933527	0.926558	0.82892	0.890362	0.958233	0.930183	0.913405	0.945838	0.910934	0.818042	0.903497	0.789805	0.637883	0.902801	0.954578	0.858499	0.836401
1.10403	1.20651	1.12426	1.00721	0.86539	0.971578	1.24286	0.811354	0.872157	0.932829	1.14922	0.976553	1.01794	0.974677	0.990723	1.01596	1.09809	0.991464	0.969162	1.08197	1.11822	0.874239	0.956889	1.17781	0.825758	1.0326	0.986608	1.0362	0.870524	0.855406	0.924128	0.996233	0.896648	0.913071	1.03675	0.907317	0.97679	1.06185	1.01541	0.997254	0.952861	0.844805	0.863291	0.86105	0.775124	0.602177	1.01096	0.918385	0.891546	0.766138
0.910778	0.668527	0.802052	1.02004	0.796261	0.996715	1.08058	1.03591	0.825432	0.933383	1.41213	1.13269	1.33911	0.700571	0.888029	1.25645	0.718157	1.18763	0.826188	1.12441	1.00062	0.89499	0.84763	1.07249	0.974442	0.731594	1.0488	1.1986	0.913422	0.732051	1.21534	1.29674	0.980576	1.31142	1.13905	0.787453	0.937536	0.917304	0.899909	0.901777	1.10682	1.04009	0.804944	0.909042	0.691692	0.409048	1.03474	1.11395	0.790269	0.982634
1.03684	0.933055	0.939203	0.972476	0.859399	0.91303	1.14346	0.884668	0.82598	1.00107	1.17463	1.11232	1.07116	0.929069	0.920412	1.09714	0.919634	1.07887	0.964331	1.04741	1.07061	0.936225	0.945643	1.09582	0.923896	0.89729	0.99027	1.04797	0.940378	0.836928	0.882097	1.00137	0.908724	0.972417	0.9857	0.89719	0.941506	0.972695	0.984495	0.952133	1.0051	0.915924	0.88529	0.927986	0.81142	0.676272	0.972057	0.962894	0.866163	0.869168
1.07609	0.997323	0.977663	0.755905	0.652131	0.846043	1.19538	0.685889	0.78923	0.969262	1.13985	1.04679	0.899292	0.97945	0.989817	1.04704	1.07377	1.05712	1.03995	1.11376	1.2076	0.756403	1.04518	1.15692	0.84524	1.01011	1.00901	0.961853	0.843687	0.777153	0.78374	0.874929	0.810661	0.780066	1.05032	0.957288	1.02957	1.0101	1.06997	1.05937	1.0077	0.819623	0.952536	1.01901	0.738337	0.760932	1.03557	1.04985	0.965158	0.823335
1.0545	1.37954	1.17615	1.04853	0.936573	1.18105	1.23269	0.84537	0.883134	0.871816	0.862318	0.945158	0.992365	0.702831	0.956338	1.12974	0.973169	0.846222	0.952883	0.96209	0.94802	0.88805	1.21126	1.04811	1.21937	0.916014	0.948657	1.66634	0.922918	0.90815	1.0308	1.02874	1.34088	1.17502	0.799809	0.961392	1.03195	0.747879	1.15275	1.07542	1.05523	0.730394	0.896016	0.991682	0.932576	0.821361	1.05496	0.941959	0.964361	0.999926
1.18614	0.678007	0.855053	0.862821	0.998653	0.740199	0.73313	1.12367	1.06758	1.16781	1.12944	0.791872	0.68595	0.742123	0.885976	0.794409	0.919875	0.944277	1.0541	0.684162	1.08808	1.19772	0.637929	0.74031	1.34385	1.48454	1.12285	0.76532	1.18973	1.79749	1.68535	1.69877	1.18793	1.62541	1.64722	1.41123	1.49241	1.72484	1.6639	1.52014	1.55403	1.53651	1.67532	1.64901	1.7335	1.48615	1.49373	1.42607	1.27457	1.502
1.11585	0.853745	0.844002	0.879898	0.877829	0.825357	0.738637	0.974688	1.00277	1.09481	1.0479	0.91441	0.932809	0.961801	1.01475	0.944903	1.02383	1.02997	1.01529	0.883979	1.04651	1.13686	0.928628	0.844004	1.16601	1.17618	1.02929	0.722065	0.923542	1.25726	1.24971	1.1847	0.958929	1.23399	1.22845	1.06792	1.07513	1.25797	1.21667	1.17439	1.19729	1.11569	1.32467	1.241	1.39381	1.22881	1.1482	1.06509	1.19363	1.16501
1.4049	0.98401	1.04387	1.0337	1.00338	0.840118	0.824059	0.634623	1.10146	1.27532	1.11412	1.38998	1.26382	1.10184	1.10641	1.03565	0.577406	1.20765	0.826398	0.993083	0.866474	1.03502	1.10397	0.588815	0.77791	1.03953	1.33235	0.99614	0.797256	0.846173	0.90975	0.437421	0.889675	0.836586	0.626059	0.551082	0.625544	0.765881	0.729541	0.513989	0.769762	0.858426	0.767875	0.593786	1.06978	0.999685	0.831046	0.638147	0.850869	0.421607
0.990702	1.45694	1.2357	1.1191	1.10914	1.21933	1.22704	1.04468	0.871127	0.768481	0.749182	0.982238	0.918332	0.633502	1.01943	1.2394	1.14473	0.742399	1.01799	0.994328	1.00785	0.849489	1.35125	1.12813	1.17821	0.848311	0.701944	1.61056	0.998511	0.884195	1.0344	1.23976	1.5414	1.21518	0.892972	1.09774	0.996911	0.785681	1.22405	1.24275	1.1434	0.545564	0.847416	1.20175	1.02345	0.834362	1.05736	1.15731	0.817064	1.07055
1.02416	0.751256	0.89785	0.904354	0.975471	0.842264	0.696705	1.0611	0.969447	1.03196	1.01468	0.88269	0.768023	0.948409	0.93204	0.88997	1.07955	0.990586	1.11856	0.867389	1.17698	1.14148	0.866755	0.873662	1.21807	1.25212	0.824195	0.746148	1.00828	1.40041	1.35131	1.34234	0.972118	1.31755	1.30331	1.14854	1.22337	1.34162	1.30454	1.3415	1.29952	1.33168	1.43424	1.4102	1.37312	1.24586	1.29056	1.16296	1.1945	1.36512
1.40771	1.1408	1.05091	0.945765	0.91976	1.02899	0.917353	0.815672	1.06395	1.12601	1.1144	1.26632	1.25817	1.10111	1.06683	1.02719	0.74529	1.16741	0.735012	1.02294	0.889776	0.997233	1.06801	0.768045	0.855309	1.00171	1.33427	0.927256	0.834858	0.818869	0.823135	0.542785	0.838481	0.803869	0.678839	0.67468	0.708163	0.745141	0.718675	0.552257	0.708977	0.673007	0.718576	0.60032	1.02025	0.984992	0.870456	0.639601	0.76508	0.599206
1.3938	0.953712	1.03702	1.00811	1.01668	0.77133	1.09462	0.775249	1.13733	1.10419	0.945983	1.19932	0.725269	1.053	1.02646	1.04047	0.685899	0.977205	0.913733	0.941248	1.05311	1.17443	0.815618	0.91906	1.18068	0.990823	1.0904	1.13605	1.0024	1.12884	1.13413	0.787515	0.829752	1.05461	1.05916	0.986376	0.880953	1.14827	1.15418	0.989975	0.971874	1.32997	1.21848	1.04417	1.31571	1.20862	1.11668	1.04941	1.01161	0.97559
0.796816	1.21639	0.971936	0.649288	0.911914	0.789921	0.978803	0.98594	1.03045	0.991519	0.907787	1.09738	0.935093	0.557497	1.09511	1.09223	0.704647	0.767124	1.0893	1.06749	0.939566	1.08436	1.04152	1.07024	1.01942	1.0537	1.05218	1.14357	1.15163	1.13016	1.17918	0.894362	1.13745	1.14774	1.20254	1.09057	1.15143	1.07313	1.35259	1.20218	1.1401	1.19642	1.14898	1.10081	0.939978	1.08303	1.27875	1.33897	1.29021	0.862373
0.885267	0.89499	0.932469	1.10956	0.907549	0.975649	0.873404	0.906807	0.964687	0.867624	0.944908	0.77207	1.25706	1.2927	0.881628	0.941248	1.20363	1.00677	0.873886	0.799056	0.847261	0.929377	0.978254	0.82314	0.964882	1.01425	0.964002	1.11374	1.21575	1.17638	1.06377	1.30272	0.888437	0.994172	1.27501	1.19212	1.21177	1.38198	1.16648	1.30816	1.41037	1.30443	1.25715	0.900127	1.6379	1.25532	1.18358	1.11033	1.17471	1.03668
0.347258	0.551169	0.780736	1.1381	0.840938	0.719645	0.828584	0.679976	0.792327	0.78794	0.925627	0.687284	1.33293	1.53175	0.843733	0.871432	1.41159	1.00517	0.836103	0.784808	0.633721	0.926866	0.919273	0.540972	0.892064	1.00465	1.0323	1.31453	1.3096	1.19559	1.24267	1.50769	0.881336	0.782139	1.25115	1.30046	1.00523	1.32706	1.35799	1.32625	1.45077	1.34071	1.48537	0.620318	1.9523	1.09099	1.17348	1.1176	1.20707	0.831903
0.642064	0.976335	0.872732	0.72887	0.795494	0.82357	0.879113	0.884098	1.03636	0.938155	0.87118	0.885069	1.04539	0.918311	1.00962	1.04445	0.978013	0.863534	1.02927	0.938173	0.915217	1.0192	1.05787	0.963442	0.974575	1.10609	0.907777	1.10804	1.19075	1.17404	1.14245	1.09762	1.01704	1.07335	1.19276	1.18402	1.13487	1.28716	1.15878	1.19517	1.25784	1.29152	1.2106	1.03397	1.30077	1.10247	1.1376	1.2321	1.19969	0.827539
1.00291	1.14628	1.14634	0.9947	1.06395	0.990812	0.981538	1.11502	1.06297	0.935255	1.01471	1.04241	1.06909	0.981762	0.948347	1.05478	0.933285	0.90847	1.0271	0.940164	0.869674	1.02667	0.974434	0.955611	0.936512	0.956847	1.13319	1.02596	1.09935	1.10164	1.07074	1.21231	1.02361	0.996539	1.05239	1.18631	1.21111	1.13024	1.42258	1.26074	1.26104	1.26604	1.18148	1.01757	1.15368	1.19033	1.37771	1.13557	1.08399	1.04632
0.861195	0.999552	0.961186	0.959701	0.915677	0.943975	0.951598	0.948045	1.06261	0.968577	0.922084	0.777067	1.1966	1.14086	0.939748	0.971479	1.09977	0.969455	0.874698	0.858032	0.835306	0.9356	1.0162	0.858468	1.00504	1.04264	1.01224	1.11242	1.24574	1.18656	1.07705	1.21384	0.95445	1.04904	1.28858	1.20195	1.24305	1.38745	1.14402	1.32691	1.35084	1.31836	1.32894	0.977581	1.50486	1.22562	1.10209	1.19218	1.24655	1.01736
0.975956	1.10101	1.02319	1.10395	0.940371	0.948363	0.91627	1.17513	1.16095	0.9182	0.93239	0.963327	1.27099	1.06531	0.993218	1.01075	1.00207	0.90877	0.882046	0.919251	0.866139	0.934166	0.920406	0.87562	1.00972	0.868069	1.16841	1.01431	1.22178	1.17326	1.16849	1.32778	0.977551	1.09877	1.16535	1.20679	1.27848	1.16056	1.26793	1.29861	1.26931	1.33948	1.41587	1.00377	1.29509	1.07991	1.33294	1.19159	1.21723	1.08237
0.832789	1.10576	1.19879	1.00901	1.00427	0.873735	1.07717	0.981186	1.00852	0.890107	1.29501	0.912177	0.969449	1.09442	0.948177	0.881186	1.0987	0.917923	0.801558	0.909247	0.689218	1.02762	1.0604	1.018	1.19573	0.760209	1.23473	0.873628	1.20412	1.1085	1.05176	1.31371	0.8401	1.18366	1.17879	1.1002	1.311	0.947593	1.33476	1.0602	1.39665	0.974145	1.23925	1.17672	1.14262	1.02	1.00969	1.15225	1.08922	1.15274
0.98034	0.924635	0.885615	1.01828	0.743962	0.892553	0.794376	0.786771	0.736492	0.813818	1.01965	0.832914	0.751411	0.989712	1.02651	1.04355	0.911267	1.02982	1.08144	0.889446	0.961448	1.10646	0.991176	1.08569	1.05276	1.00367	1.00669	1.1453	1.04644	1.02465	1.07405	0.988379	1.08983	1.13366	1.14107	1.10518	1.08323	1.03196	1.06721	1.17025	1.07547	1.10533	1.06028	1.09071	1.09958	1.08164	1.0035	1.14644	1.0772	1.13
0.937015	0.943038	0.941542	0.88255	0.855296	1.00859	0.901259	0.830774	0.839012	0.932679	0.860803	0.919502	0.844449	0.927764	0.936547	0.898506	1.01332	1.05318	1.08658	1.03614	1.05403	1.05753	0.917479	1.04388	1.03093	1.02701	1.06534	1.12703	1.04192	1.05808	1.06574	1.13535	0.998564	1.03469	1.15728	1.12709	1.1002	1.11112	0.880972	1.21909	1.01474	1.1837	1.05077	0.880747	1.11442	0.981525	0.990691	0.970348	1.09594	0.99644
0.923467	0.937924	0.892362	0.996145	0.75865	1.07477	0.81245	0.697183	0.803602	0.923063	0.95143	0.953469	0.805537	1.02139	0.991911	0.993001	0.915064	1.06189	0.980269	0.986738	1.00757	1.02525	1.04477	1.13013	1.04422	1.00278	0.96009	1.13366	1.04397	0.946876	0.992336	1.00843	1.11896	1.02871	1.10238	1.06637	1.03828	1.04957	1.0323	1.12862	1.074	1.08707	1.09504	0.906713	0.988177	1.05715	0.961079	1.10999	1.12247	1.05622
0.565223	0.636963	0.811566	0.942468	0.989164	0.769629	0.884177	0.856145	0.929925	0.90658	1.07544	1.27912	1.15315	1.06214	1.01365	1.11985	1.07572	1.10296	1.0279	0.895569	0.973026	1.0007	1.06812	0.854553	1.02756	0.995981	0.982278	0.761823	0.777547	0.752934	0.496683	0.540244	0.44025	0.447403	0.351832	0.305954	0.330745	0.320856	0.235144	0.146071	0.306316	0.171036	0.224006	0.130356	0.135884	0.099867	0.119791	0.0738129	-0.0291631	0.0368995
0.862597	0.97865	0.866489	0.95878	0.627549	0.963339	0.915776	0.852534	0.658796	0.799411	0.965732	0.820691	0.699513	1.05258	1.08191	1.0563	0.809483	1.03131	1.07521	0.917075	0.93145	1.12247	0.965329	1.05388	1.02397	1.03165	1.06684	1.16594	1.11359	1.01508	1.03675	0.920036	1.04326	1.09602	1.03952	1.15769	1.09458	0.990744	1.04971	1.29471	1.08154	1.16219	1.00164	1.11209	1.14952	1.03835	1.0697	1.09759	1.04292	1.11285
0.875568	0.940819	0.8363	0.891502	0.599641	0.945406	0.861239	0.829834	0.709892	0.963951	0.858853	0.86939	0.765485	0.934569	1.0269	0.925338	0.970989	0.98311	1.0931	0.990517	1.01031	1.14612	0.868363	1.05627	0.956242	1.00283	1.15047	1.20868	1.09071	1.09176	1.0158	1.08602	0.966939	1.06576	1.1904	1.23968	1.17184	1.08254	0.849594	1.2452	1.04141	1.26699	1.01136	0.934262	1.15334	0.914348	0.889407	0.983072	1.05954	1.0543
0.861498	0.918782	0.853429	0.930557	0.767086	0.980028	0.934859	0.81462	0.747865	0.955193	0.877058	0.84497	0.792592	0.860198	0.885509	0.866837	1.0101	0.99989	1.08802	1.07432	1.09153	1.06134	0.789572	1.10593	1.06573	1.04507	1.15092	1.1901	1.05835	1.14198	1.05296	1.07723	0.915256	1.03115	1.12757	1.15667	1.12396	1.03922	0.757781	1.22553	0.92569	1.18568	1.01466	0.843406	1.1256	0.945598	0.932509	0.963664	1.20938	1.09024
1.18076	1.18723	1.22059	1.16604	1.23436	1.08231	0.813645	0.659772	0.740409	0.743042	0.876889	1.18538	1.04698	1.13596	1.34627	0.751684	0.841413	0.778629	0.773628	0.815933	1.3792	1.34252	1.26194	1.24912	0.830782	0.724017	0.808309	0.827777	1.04201	0.981552	0.791449	0.658601	0.564534	0.592879	0.649189	0.579058	0.597994	0.543053	0.599731	0.651767	0.456569	0.581328	0.510669	0.553265	0.608452	0.419375	0.4098	0.431594	0.530295	0.467745
0.953718	1.3814	1.43943	1.13177	1.32319	1.07304	1.07038	1.2883	1.19094	1.02201	0.963059	1.0048	0.94751	1.30606	1.43412	1.0817	0.692867	1.0842	1.12735	1.05991	0.932211	0.803522	1.08707	0.830334	0.82927	0.62984	1.03086	1.27014	0.907398	0.977768	0.902946	1.17082	1.29453	1.08604	1.51229	0.903833	1.19288	1.20293	1.27619	1.11333	0.97693	0.901511	1.00088	0.999962	1.06875	0.852689	1.47259	1.16923	0.73847	0.807447
0.765788	1.29836	1.18298	1.28197	1.50922	1.10563	0.995728	1.03352	1.03884	1.0992	0.945452	0.83785	1.13463	1.204	1.58756	1.06805	0.926862	1.05553	1.01942	1.10364	0.967558	0.767892	0.889987	0.96062	0.752366	0.764744	0.971037	1.12439	0.929577	0.988835	0.903323	1.25379	1.19823	1.04809	1.42523	0.842137	1.22518	1.08966	1.0585	1.14693	1.16433	0.990474	1.21012	1.27008	0.96062	1.04371	1.33512	1.26986	0.709865	0.820173
0.896752	1.24391	1.29575	1.19191	1.36152	1.07611	1.0216	0.985694	1.06927	0.990963	0.997183	1.08206	1.01658	1.10626	1.34112	1.00932	0.882129	1.04096	0.890967	0.889633	0.973431	0.828327	0.932237	0.936857	0.951627	0.878136	0.978763	1.23137	1.04295	0.990082	0.836335	1.11878	1.01854	1.05455	1.17429	0.896147	0.967104	0.929903	1.07228	1.02827	1.08972	0.916936	1.11902	1.24983	0.908417	1.05959	1.08834	1.14484	0.865344	0.941929
0.92045	1.27333	1.22254	1.16864	1.26421	1.10023	1.02254	0.995434	1.04423	0.967619	0.984999	1.02806	1.08806	1.04496	1.38244	0.997226	0.833695	1.09517	0.935831	0.89055	0.958945	0.917011	0.938131	0.856092	0.901699	0.918962	1.02351	1.25351	1.03689	0.914258	0.792983	1.07664	1.0566	1.14383	1.03523	0.900886	0.916173	0.964808	1.12067	1.00551	0.970134	0.91678	1.04071	1.07404	0.883632	1.02984	0.97307	1.09953	0.84394	0.868352
0.575083	1.33254	1.14324	1.46947	1.3583	0.911503	0.960209	0.780956	0.967877	0.855748	0.933672	0.792569	1.17308	1.09345	1.56504	0.979155	0.798679	1.13719	1.00983	1.15637	0.966693	0.84676	0.787051	0.986047	0.669873	0.811486	0.976442	1.22408	1.00328	1.08924	0.908572	1.23988	1.24914	1.1093	1.45135	0.739103	1.25987	1.21257	1.22204	1.0755	1.16577	1.03557	1.21445	1.27401	1.07396	1.10046	1.44332	1.33746	0.589417	0.619989
0.700457	1.24625	1.24258	1.35208	1.51961	1.15297	1.03885	0.912181	1.00584	1.05636	1.01464	0.752314	1.21339	1.15388	1.50131	1.075	0.996583	1.10655	0.97203	1.05687	0.944103	0.759664	0.887137	0.995611	0.708904	0.657909	1.0145	1.06336	1.00374	1.1225	0.864083	1.36541	1.26037	1.02211	1.37963	0.83369	1.21322	1.0378	1.0161	1.13111	1.11278	0.990505	1.27762	1.51985	1.03249	1.11143	1.39221	1.40118	0.631063	0.761794
0.656747	1.29086	1.30273	1.3113	1.55367	1.34354	0.997216	0.884492	0.910266	1.10841	0.975411	0.72439	1.24384	1.24366	1.67613	1.17171	0.899615	1.03175	0.996928	0.960108	0.937045	0.72865	0.84293	0.951864	0.651264	0.748395	0.965903	1.20253	0.997108	1.05078	0.868615	1.4137	1.17365	1.01295	1.38521	0.805553	1.15587	1.13905	1.16262	1.17945	1.10628	1.00145	1.33054	1.51963	0.979452	1.11797	1.38444	1.51996	0.621517	0.753089
0.636596	1.31503	1.25676	1.37441	1.69459	1.48406	0.977381	0.814772	0.965918	1.25697	1.05622	0.618934	1.23029	1.37283	1.75271	1.25259	0.907438	1.01498	0.947616	0.908719	0.944417	0.620881	0.832415	0.959221	0.552994	0.660306	0.931762	1.04844	1.16186	1.22537	0.731884	1.6006	1.31278	0.813896	1.51542	0.624609	1.18778	0.940319	1.09014	1.0807	1.1568	0.819492	1.39403	1.75655	0.935374	1.20257	1.45161	1.69838	0.581665	0.620159
[truncated: 10 more columns]

## Sheet: F1 D
0.166667	0.166667	0.166667	0	0	0	0.666667	0	0	0	1	0.333333	0.166667	0	0	0.5	0	0.666667	0.166667	0.333333	0.166667	0	0	0.666667	0	0	0	0.333333	0	0	0.166667	0.166667	0	0.166667	0	0	0	0	0	0	0	0	0	0	0	0	0	0	0	0.166667
0.5	0.25	0	0	0	0	0.125	0	0	0.125	0	0.375	0.25	0	0	0	0	0	0	0	0.125	0.375	0.25	0	0.625	0.375	0.25	0.25	0	0.375	0.375	0.375	0.25	0.375	0.375	0.25	0.25	0.375	0.375	0.375	0.375	0.5	0.5	0.375	0.5	0.5	0.375	0.25	0.375	0.375
0	0.25	0.25	0	0	0	0	0.25	0.125	0	0.125	0	0.5	0.375	0	0	0.375	0	0	0	0	0	0	0	0.125	0.125	0.375	0.5	1	0.75	0.5	0.875	0.125	0.25	0.875	0.75	0.875	0.75	1	0.875	1	0.875	1	0.125	0.75	0.5	0.75	0.75	0.75	0.125
0	0	0	0	0.125	0.125	0	0	0	0	0	0.125	0.125	0	0.125	0.125	0	0.125	0.5	0	0.375	0.625	0.125	0.5	0	0	0.375	0.75	0.25	0.375	0.25	0.25	0.25	0.25	0.625	0.75	0.625	0.25	0	0.75	0.25	0.75	0.125	0.25	0.625	0.125	0	0.375	0.5	0.375
0	0.625	0.5	0.75	1	0.25	0	0.125	0	0	0	0	0	0.25	1	0	0	0	0	0	0	0	0	0	0	0	0	0.375	0	0	0	0.625	0.375	0	0.75	0	0.125	0	0.125	0	0	0	0.375	0.75	0	0	0.75	0.625	0	0
0	0.714286	0	0.142857	0	0.714286	0.285714	0	0	0.428571	0	0	0.714286	0.142857	0	0	0	0	0	0	0.714286	0.285714	0.285714	0	0.285714	0	0	0.142857	0.142857	0.142857	0	0	0	0	0	0	0	0	0	0	0	0	0.142857	0	0	0	0	0	0	0.142857
0	0.25	0.125	0	0	0	0.5	0	0.625	0.125	0.25	0	0	0	0	0	0.25	0	0	0	0	0	0.125	0.25	0.75	0.25	0.375	0.125	0.25	0.25	0	0.375	0.625	0.25	0.125	0	0	0	0	0	0.375	0.25	0	0.625	0	0.125	0.125	0.375	0.625	0.5
0.625	0.25	0	0	0.25	0	0.125	0	0.125	0.125	0	0.125	0.25	0	0	0	0	0	0	0	0	0.25	0.125	0	0.125	0	0	0.5	0.75	0.625	0.625	0.375	0.5	0.125	0.125	0.625	0.625	0.25	0.75	0.375	0.875	0.625	0	0.125	0	0.875	0.75	0.75	0.625	0.25
0.25	0.375	0.375	0.625	0.375	0.5	0.125	0.125	0.25	0	0.375	0	0	0	0	0	0.125	0	0.375	0.125	0.125	0	0	0.25	0.125	0.125	0.25	0.25	0	0.125	0.375	0.375	0	0.25	0	0.375	0	0.375	0.125	0	0	0.375	0	0.375	0.25	0.5	0.5	0.5	0.375	0.5
0	0	0	0	0	0	0	0	0	0	0	0	0	0	0	0	0	0	0	0	0	0.857143	1	1	0.142857	0	0	0.857143	1	0.428571	0.428571	0.428571	0	1	0.285714	0	0	0.571429	0	0	0	1	1	1	0.714286	0.428571	0.571429	0.571429	0.714286	0
[truncated: 70 more columns]

## Sheet: F1 F
0.997156	1.00736	1.06098	0.9564	1.20066	1.223	1.10736	0.975073	1.06724	0.874787	1.09279	0.976093	1.17777	0.91767	0.922701	1.02503	1.1024	0.967634	0.970737	0.999524	1.09654	0.844145	0.931416	0.990636	1.05481	0.999955	0.913043	1.10212	0.960447	0.954542	1.02987	0.76331	1.08558	0.993556	1.13344	0.962467	0.900331	0.806229	0.936031	0.837054	0.980626	0.956209	0.946314	0.929411	0.88481	0.943412	0.921102	0.942868	0.778563	0.837159
1.06258	1.00402	1.07995	0.939284	1.19486	1.17372	1.11263	0.895535	0.99411	0.977877	1.09117	0.959224	1.04887	0.894421	0.953951	1.1377	1.03977	0.950963	1.02124	1.00737	1.11037	0.892613	1.03017	0.993316	1.07043	1.00403	0.89179	1.03139	0.930218	0.940989	0.949999	0.719111	1.04191	0.992017	1.08644	0.928065	0.835709	0.794916	0.90542	0.82469	0.958947	0.9311	0.960987	0.954407	0.848452	0.903813	0.867985	0.901641	0.835693	0.914836
1.06524	1.0288	1.05245	1.00979	1.27571	1.18824	1.10864	0.946637	1.03279	1.01772	1.14133	1.00282	1.13698	0.999108	0.975932	1.13865	0.979731	1.01272	1.08719	1.0125	1.06706	0.80267	0.971858	0.976516	1.02459	1.03042	0.830661	0.927981	0.876376	1.0049	1.03109	0.735262	1.10168	1.0439	1.11063	0.937795	0.907978	0.837624	0.874207	0.873198	0.949568	0.913675	0.937431	0.936749	0.931708	0.905855	0.907463	0.983169	0.847779	0.913203
1.12793	1.09187	1.13825	1.05728	1.13567	1.14074	1.15184	0.908489	1.11741	1.02581	0.957637	0.92574	1.06691	1.00128	1.06654	1.12876	0.987587	0.925493	1.07157	1.01917	1.0965	0.867721	1.04354	1.02417	1.08842	0.952373	0.877929	0.989161	0.952911	0.956583	1.01501	0.871647	1.0283	1.04639	1.06002	1.01568	0.812601	0.908267	0.879843	0.87697	0.934625	0.945455	0.961174	0.94824	0.943866	0.948634	0.922548	0.910106	0.912972	0.933675
1.0153	0.96653	1.07888	0.908664	1.17463	1.16698	1.05504	0.974304	1.03884	0.910849	1.1492	0.919798	1.05813	0.838913	0.909699	1.06935	1.08211	1.0454	1.02521	1.03009	1.10137	0.848751	0.93677	0.944987	1.11548	0.96413	0.94007	1.0899	0.957943	0.972701	0.874959	0.647362	1.05117	0.998635	1.08413	0.894358	0.865351	0.722864	0.957915	0.757109	0.98177	0.916673	1.00394	0.958983	0.890263	0.900639	0.884424	1.01859	0.772095	0.922427
1.03603	1.06508	1.09788	0.951921	0.919842	1.09016	1.12959	0.816604	1.04952	0.909823	0.869401	0.920743	1.09277	1.02805	1.19063	1.08543	1.07207	0.910218	0.996604	0.975613	1.10679	0.843038	1.0321	0.813836	1.12059	0.794054	0.903356	1.19619	1.10137	0.947147	1.08013	1.02267	0.886558	0.976479	1.02461	1.04543	0.784228	1.05934	0.939808	0.786354	0.907497	0.851653	0.915389	0.893733	0.885975	1.04955	1.02104	0.865052	0.886705	0.853433
1.2704	1.08345	1.03087	0.953718	0.874509	0.857598	0.90964	0.983499	0.904414	0.615038	0.719941	1.08048	0.936464	1.10017	0.938009	0.952653	1.09934	0.883751	1.00292	0.957496	1.04643	1.14188	1.06186	0.95982	1.05566	0.981751	0.978243	1.25604	0.99981	0.847285	0.921692	1.01543	0.849143	0.997671	0.988141	1.10366	1.1009	1.05632	1.08284	0.880088	1.05656	0.956048	0.9313	0.766288	0.637931	1.21254	1.12516	0.767543	1.11772	0.913362
1.1975	1.0285	1.03184	0.920936	0.813572	0.914441	0.940588	0.896675	0.836176	0.626912	0.708181	1.04812	0.818638	1.14178	1.02864	0.975449	1.00924	0.922609	1.0028	0.96181	1.06414	1.10234	1.12192	0.894887	1.13182	0.979966	0.913482	1.216	1.06414	0.894046	0.963917	1.01662	0.740482	0.961349	0.911818	1.11871	0.970545	1.013	1.01498	0.794219	0.96993	0.900833	0.852336	0.812643	0.742412	1.25395	1.17423	0.71282	1.01252	0.98115
1.43152	1.3834	1.31111	1.29728	1.19555	1.27838	1.04828	1.15109	1.01738	1.06273	1.02329	1.02357	1.04353	1.12679	1.19789	1.11818	1.17514	1.10374	1.28587	1.11046	1.35589	0.90591	0.85902	0.708494	0.797904	0.699362	0.923415	0.802455	0.927871	0.811213	1.07919	1.07643	1.21012	0.758942	0.828458	0.767704	0.670931	0.793658	0.613232	0.871629	0.664184	0.753041	0.773496	0.702962	0.750296	0.584035	0.565472	0.610029	0.642218	0.744127
1.03903	0.95494	0.927511	0.895587	0.871008	0.957351	0.916339	0.905025	0.844112	0.915284	0.865269	1.00654	0.968165	1.00724	1.08839	0.909724	0.972259	0.931105	1.13315	1.18127	1.04574	0.96658	1.03514	0.903484	0.971587	0.98851	1.10604	0.95596	1.09209	0.871757	0.90854	0.828048	0.806314	0.820218	0.80196	0.879236	0.781707	0.819884	0.766378	0.940338	0.814607	0.985224	0.931865	0.84245	0.840059	0.774436	0.757661	0.830994	0.93341	0.993416
1.20098	1.10033	1.08225	0.990508	0.995614	1.05795	0.955763	1.05311	0.879176	0.976232	0.931164	0.925081	0.982078	1.04643	1.13137	0.949323	1.03645	0.973047	1.16123	1.16206	1.13521	0.928036	0.939791	0.814931	0.940001	0.91326	1.05391	0.983222	1.11487	0.87854	1.00425	0.8642	0.927705	0.80772	0.851288	0.856683	0.756674	0.851417	0.763347	0.912157	0.836751	0.955736	0.885651	0.845967	0.942004	0.755121	0.751485	0.790271	0.871982	0.989779
1.13282	1.0828	1.02874	0.942034	1.01421	1.06949	1.00931	1.05478	0.888927	1.04959	0.927237	0.906788	0.899024	1.0625	1.20931	0.993506	1.0729	1.03479	1.11045	1.1545	1.06963	0.891496	0.896598	0.760323	0.92351	0.856315	0.941509	1.07622	1.22197	0.991424	1.02556	0.784149	0.929525	0.781429	0.878548	0.934013	0.743552	0.915984	0.822031	0.837528	0.923727	0.952536	0.844095	0.900376	1.04746	0.784948	0.818923	0.762255	0.790628	0.941057
1.15932	1.02261	1.02666	1.01499	0.738213	0.987988	0.945319	0.916639	0.752871	0.858242	0.897814	1.05515	0.908164	0.948156	1.03683	1.00844	1.05441	0.989272	1.12838	1.2056	1.15449	1.02894	0.963034	0.805125	0.904618	0.892291	1.10549	0.967782	1.02611	0.919906	1.0456	0.813714	0.891782	0.676741	0.853055	0.79101	0.712886	0.722269	0.741448	0.89942	0.760332	0.858409	0.912268	0.817694	0.856758	0.709035	0.728054	0.718246	0.862696	0.934572
0.966936	0.853158	0.883769	0.889947	0.782114	0.88778	0.859413	0.803275	0.812699	0.897814	0.866094	1.0669	0.928989	0.963731	1.00141	0.905304	0.961382	0.907429	1.03022	1.19263	1.01348	1.05637	1.03077	0.954536	1.01747	1.00988	1.14499	0.954071	1.08049	0.913834	0.94309	0.80769	0.769469	0.767342	0.759873	0.887596	0.778743	0.789667	0.77624	0.921608	0.779808	0.973678	0.983529	0.818744	0.842886	0.807299	0.803972	0.834142	0.939346	0.984808
0.929133	1.05352	1.1844	1.23098	1.19402	1.12086	1.10458	0.766334	1.23803	0.88177	1.09047	1.45584	1.1207	1.17297	0.988609	1.05028	1.05028	1.0332	1.08363	1.00564	1.09204	0.810576	0.989095	0.788232	0.987859	0.978876	1.07494	0.587865	0.63956	0.999349	1.25206	1.33428	0.991084	0.920479	0.946203	0.992594	1.00273	1.10623	0.875074	1.03293	0.900301	0.926626	0.923412	0.863423	0.673829	0.78239	0.741723	0.951992	1.1108	0.7012
0.913186	1.06349	1.10865	1.36652	1.20541	1.11919	1.03231	0.803863	1.17574	0.935231	1.09144	1.42423	1.22201	1.1755	1.01126	1.0444	1.00035	1.01403	1.07636	1.02012	1.16047	0.784826	1.01639	0.678087	0.968292	1.04174	1.0866	0.525296	0.696495	0.962112	1.30342	1.34248	1.03435	0.966272	1.17605	0.938639	1.0879	1.07094	0.897919	1.03576	0.906037	0.995409	0.954874	0.901785	0.771305	0.750007	0.743976	0.969082	1.23104	0.721934
1.37211	1.42417	1.16098	1.17915	1.36655	1.10114	1.19067	1.08007	1.08865	1.10761	1.34562	1.36364	1.22926	1.22522	0.913373	1.08691	0.853944	0.856752	0.779136	0.952134	0.88703	1.10175	0.770244	1.00772	0.818031	0.979996	0.957973	0.956511	0.930702	0.984047	0.978862	1.09521	0.830746	0.858754	0.938576	0.96965	0.922778	1.11513	1.00565	0.979123	0.845482	0.830682	0.745327	0.918141	0.796049	0.868845	0.77834	0.851509	0.994641	0.76267
0.978941	1.06725	1.34681	1.07331	1.06033	1.16862	1.22357	1.20914	1.20259	1.25599	0.766608	0.975268	1.02282	1.19033	1.28307	0.891533	1.26109	0.962762	0.93026	0.992897	0.98472	0.859533	0.940957	0.998215	0.972245	0.996752	1.13658	0.956846	0.810813	1.06669	0.748321	0.735333	0.608408	0.768567	1.26989	1.01205	0.951612	1.10018	1.03216	0.772504	0.946783	0.977421	1.16818	0.929921	0.786309	0.829341	0.674774	1.03462	0.928416	0.850496
1.40403	1.41315	1.3452	1.38249	1.36583	1.39522	1.20049	1.18541	1.18268	1.24235	1.12295	1.17104	1.23185	1.24904	1.11396	1.0762	1.10646	1.06583	0.827753	0.890815	0.616249	0.675942	0.942808	1.02003	1.00971	1.01403	1.21752	1.00155	0.87529	0.770974	0.817271	0.763473	0.661562	0.731905	1.00115	0.908372	0.752138	0.6691	1.02196	0.87365	0.820131	0.80185	0.888614	0.94215	0.98716	0.81626	0.714932	0.77758	0.868398	0.915442
1.08155	1.08799	0.931446	1.0862	1.10199	1.14247	0.965781	0.929631	0.945693	1.05273	0.949725	1.06917	1.08913	1.07292	1.0185	0.965386	1.01364	1.02915	0.941128	0.995551	0.970059	0.979565	0.969569	0.979823	0.978562	1.0184	1.02404	0.964147	0.95515	1.01638	0.692627	0.739722	0.656539	0.749085	0.892635	0.946551	0.876103	0.959051	1.02374	0.895082	0.841914	1.00167	1.06007	0.990544	0.999656	0.894583	0.875501	1.06154	0.958763	0.896906
0.917495	1.05342	0.908756	0.961547	1.06724	0.837984	0.881884	0.845664	0.916112	0.885809	1.01967	1.0503	0.897734	1.01242	0.843268	1.04455	0.887282	1.07299	0.882088	1.10008	1.00326	1.20481	1.02718	1.05629	0.85213	1.04395	1.07844	0.967101	0.959684	0.996781	0.747004	0.791653	0.656139	0.671217	0.865487	0.906379	0.886629	0.90161	0.922663	0.893433	0.992667	0.927541	0.828177	0.905372	0.832047	0.967572	0.870708	0.96602	1.23391	0.864366
1.04024	0.947996	0.856747	0.934794	1.26918	0.550474	0.659342	0.954451	0.871615	0.929371	1.16365	1.18009	0.769872	0.936559	0.700594	1.11464	0.886454	1.16281	0.809844	1.2259	0.924837	0.976152	1.04364	1.09102	0.964723	0.924143	1.22134	1.06654	0.859495	0.977692	0.815057	0.979738	0.514752	0.760552	0.678578	1.09047	0.915004	0.869611	0.604704	0.867488	0.965278	0.882914	0.736979	1.18627	0.798954	0.947973	0.914634	1.10765	1.44833	0.731258
0.994643	0.996965	0.556047	1.08321	1.01147	0.927986	0.422868	0.603028	0.741522	0.7479	0.952956	0.937308	1.10995	0.931798	0.579856	1.05599	0.762051	1.06297	0.939045	1.08027	1.03612	0.976523	1.02687	1.1002	1.03039	1.08355	1.16279	1.06745	1.02419	1.07972	0.612146	0.505941	0.602925	0.715788	0.7255	1.03304	0.90071	0.67162	0.967914	0.888231	0.928979	0.824458	0.905428	1.04305	0.975021	0.944314	0.865926	1.00741	0.941346	0.89369
1.19901	1.07431	0.824322	0.995964	1.08182	1.13703	0.849398	0.848711	0.971398	0.847213	0.913187	0.991702	0.976156	1.02289	0.959422	0.927394	0.958335	1.00509	1.04357	0.887798	0.904123	1.13041	0.996504	1.13051	1.14484	1.08059	1.06357	0.94638	0.938874	0.97866	0.613994	0.755538	0.822135	0.701069	0.855068	0.955242	0.762729	0.693048	1.0242	0.928831	0.977031	1.00375	1.06597	0.918695	1.14093	0.879405	0.915622	1.00545	0.899907	0.943655
1.43222	1.44625	1.38632	1.39395	1.25274	1.37571	1.19304	1.33509	1.25914	1.30844	1.08117	1.05232	1.00626	0.905021	1.01053	0.950716	1.03642	0.893375	1.03306	1.08719	1.07205	0.92969	1.03405	0.948719	1.02689	1.04464	0.991117	0.973378	0.956611	0.966776	0.837781	0.740797	0.676507	0.650643	0.596158	0.864781	0.92488	0.659253	0.547725	0.685862	0.582381	0.563434	0.789018	0.781958	0.619589	0.515592	0.332585	0.574901	0.616604	0.644571
1.35083	1.42089	1.32058	1.33141	1.2039	1.3405	1.21382	1.30443	1.21974	1.27919	1.08519	1.02676	0.987448	0.86302	1.03773	0.965879	1.00807	0.912371	1.043	1.11893	1.07616	0.929843	1.03758	0.982041	1.03239	1.02983	0.993797	0.967038	0.93467	0.968271	0.801091	0.726756	0.695746	0.658495	0.627545	0.885285	0.922963	0.661085	0.566515	0.729973	0.581511	0.588616	0.810777	0.762416	0.645841	0.512079	0.339062	0.637471	0.626922	0.680536
1.29572	1.26844	1.24644	1.26614	1.24846	1.36257	1.22103	1.28922	1.21928	1.17988	1.05492	1.03421	0.973436	0.882372	1.10213	1.01891	0.946741	0.874017	1.05087	1.11992	1.04272	0.845666	1.08531	1.02379	1.08059	1.01901	0.990668	0.948245	0.954395	0.9521	0.814757	0.702525	0.618637	0.674141	0.591917	0.793332	0.867838	0.572023	0.58374	0.646903	0.578626	0.547024	0.746639	0.708749	0.665557	0.467239	0.377144	0.606521	0.618065	0.670843
1.10559	1.23445	1.33552	1.31785	0.976157	1.24618	1.18794	1.25463	1.20299	1.18773	0.992276	1.03392	1.12915	0.78966	0.924013	1.02669	1.04408	1.10658	1.09985	1.18273	0.969925	0.893255	0.975868	0.880204	0.919294	0.997903	1.06811	1.0108	0.893323	1.06237	0.779707	0.673145	0.693993	0.68506	0.485013	0.756832	1.01327	0.702595	0.518757	0.816889	0.671848	0.589835	0.690054	0.713721	0.536272	0.545967	0.370681	0.697163	0.798506	0.660052
1.29087	1.20496	1.21829	1.231	1.10294	1.36073	1.29268	1.32423	1.36286	1.24475	0.961438	1.08634	1.0861	0.721245	0.992518	1.00484	0.88039	1.00285	1.12061	1.2202	1.12726	0.83672	1.08782	0.872309	0.990085	1.05223	1.08933	1.01593	0.916884	0.934917	0.576057	0.586623	0.465558	0.564998	0.377042	0.602102	1.00722	0.451851	0.45622	0.617186	0.513444	0.563849	0.571912	0.556876	0.458167	0.3336	0.21997	0.733038	0.605117	0.661301
1.2976	1.36063	1.30518	1.38587	1.05453	1.32922	1.28541	1.31437	1.36028	1.30297	0.943569	1.06999	1.08602	0.730524	1.00216	1.01315	0.988102	0.994696	1.18534	1.17061	1.05721	0.83612	1.11788	0.856817	0.949832	1.06194	1.13967	0.948991	0.874564	0.97282	0.545509	0.683039	0.569528	0.585959	0.384031	0.703879	1.00916	0.607452	0.501526	0.704247	0.530511	0.573041	0.537603	0.56752	0.51567	0.342836	0.258365	0.628503	0.663294	0.624083
1.23928	1.32296	1.30008	1.37394	1.03612	1.35734	1.23608	1.34795	1.29758	1.27361	0.962082	1.04445	1.13513	0.742661	0.932588	0.988395	1.06985	1.13048	1.12783	1.19809	0.996582	0.851401	1.11109	0.832378	0.865199	1.0538	1.10686	0.978246	0.885751	0.987149	0.568543	0.684903	0.591552	0.637984	0.391964	0.793015	1.00542	0.661027	0.420126	0.740922	0.576603	0.569385	0.644501	0.640561	0.483374	0.33835	0.250251	0.674917	0.708946	0.656098
1.15757	1.10139	0.932437	0.885228	1.0158	1.27636	1.30083	1.00947	1.10769	0.99954	1.12083	1.09416	0.999916	0.900033	1.02831	0.945626	0.914464	1.08299	0.935971	1.14668	0.976497	0.94286	1.18337	0.985396	0.926134	0.914952	0.967684	1.04281	0.934243	0.957065	0.735198	0.961824	0.944394	0.969087	1.07204	0.854756	0.860792	0.967572	0.878433	1.02389	0.768966	1.04553	0.63656	0.931356	0.857864	0.856007	0.967206	0.783292	0.935209	0.971603
1.01175	1.07137	0.982948	0.957009	0.986817	1.11785	1.13812	1.0038	1.08558	1.02414	1.07659	1.01164	1.01607	0.941856	1.10289	0.966255	0.934976	1.04335	0.93553	1.0882	1.02991	0.975425	1.13933	0.920804	0.920116	0.987259	1.00185	0.980012	0.953518	0.974428	0.834177	0.978213	1.03977	1.03617	1.03992	0.990323	0.953822	0.957941	0.964806	0.981943	0.896569	1.01268	0.856157	1.06599	0.896924	0.950436	0.979895	0.982905	0.962209	1.04121
0.987747	1.08588	1.02974	0.978572	0.984457	1.01841	1.10126	0.957935	1.03027	1.00065	1.07361	0.996651	1.03959	0.996457	1.11683	1.01745	0.896827	1.01687	0.935618	1.00973	1.11438	0.984664	1.08541	0.899886	0.851526	1.00825	0.98942	1.03646	0.957198	0.973167	0.942639	0.959269	1.14457	0.958356	0.968594	0.957517	0.975821	0.893375	0.953776	0.955725	0.853193	1.00561	0.92087	1.01767	0.94422	1.03031	1.02715	0.995483	0.939176	1.01386
1.16768	1.09406	0.903489	0.822606	1.00191	1.28056	1.30938	1.03018	1.10037	1.01507	1.12361	1.02477	0.963974	0.882134	1.0582	0.932003	0.896136	1.08558	0.965946	1.19578	0.984107	0.884147	1.2344	1.02828	0.920952	0.954078	0.984431	0.991556	0.941002	0.948914	0.645496	0.945535	0.967648	1.03752	1.13363	0.864565	0.858989	0.999687	0.913001	1.09744	0.807431	1.14183	0.636545	1.05718	0.835371	0.871159	1.0402	0.788702	0.960834	0.988262
0.929523	1.02925	0.951184	0.971885	1.04491	0.982909	1.15996	0.848348	1.01177	1.0483	1.14642	0.982118	1.11099	0.927315	1.17399	1.09368	0.887292	0.995214	0.95915	1.03976	1.14601	0.97834	1.07544	0.888226	0.875389	0.989405	0.89638	1.03518	0.940041	0.859664	0.814957	0.799046	1.06619	0.879032	0.894951	0.86514	0.966131	0.822002	0.84845	0.913121	0.851322	0.977204	0.888003	0.977893	0.839003	1.01892	1.02702	0.986943	0.902399	0.899468
1.10154	1.13757	0.949562	0.972921	1.03672	1.08418	1.22673	0.989898	1.06856	1.06034	1.09774	1.02661	0.960812	0.949352	1.19156	0.987628	0.893679	1.01705	0.956913	1.10011	1.06256	0.911573	1.16716	0.838365	0.846285	1.06261	1.04868	1.01698	0.916757	0.947584	0.841396	0.969061	1.15048	0.965528	1.03685	0.982206	0.901171	0.958859	0.961626	1.02771	0.831941	1.08433	0.789062	1.20025	0.780549	0.971474	1.07382	0.948811	0.884077	1.12738
1.04077	1.16261	0.995635	0.989152	1.05354	1.00963	1.22092	0.961636	1.04846	1.07174	1.13501	1.01196	0.975613	0.942666	1.20093	1.01565	0.89075	0.972429	0.944347	1.07593	1.09446	0.944297	1.14269	0.798655	0.837745	1.06048	1.04185	1.01602	0.937855	0.960664	0.902768	0.962612	1.17421	0.947211	1.0004	0.975892	0.964971	0.95047	0.964011	1.0074	0.850867	1.05343	0.8441	1.1527	0.77796	1.05331	1.03901	0.988003	0.886278	1.07917
1.10202	0.637169	0.983016	0.866499	1.33516	0.839942	0.884416	0.800145	1.04782	1.04489	1.0473	0.845623	1.11112	1.06244	1.17628	1.27794	0.95273	0.876691	0.989984	1.04231	0.964157	1.10498	0.91228	0.932643	0.837202	1.04987	0.932504	0.992899	1.00414	0.886905	0.812635	1.25572	1.07817	1.03067	1.23345	0.931046	1.12496	0.905665	1.02525	1.03331	0.870812	1.02372	0.954258	0.972771	0.899158	0.690877	0.815604	0.724599	0.918529	0.802004
1.09562	1.09907	1.21447	1.19806	0.95927	1.04233	1.07266	0.955404	0.934762	1.17205	1.02302	1.12896	0.56116	0.713949	0.682275	0.477166	1.06873	0.987315	0.934321	1.04274	1.19062	1.18758	1.20174	1.19632	1.29839	0.951971	1.35892	0.928079	1.10644	0.960304	0.698131	0.548475	0.745335	0.769966	0.761685	0.828608	0.811451	0.763449	0.738415	0.907596	1.28462	0.883748	1.16263	1.0004	1.08754	1.2979	1.31458	1.19738	1.2275	1.23098
1.05271	1.08825	1.03365	1.07418	0.952355	1.00037	0.975633	0.908445	0.871734	1.10032	0.986266	1.10916	0.737624	0.860343	0.938409	0.821238	0.971939	0.931044	0.904409	0.952838	1.11379	1.17528	1.13038	1.11171	1.18922	0.957975	1.16311	1.00254	1.02802	0.91472	0.947305	0.773812	0.86019	0.788466	0.84812	0.93515	0.964	0.987255	0.828462	0.997537	1.1099	0.936777	1.06192	0.969582	0.939977	1.17006	1.11391	1.1355	1.0742	1.14932
1.10779	1.15437	1.05244	0.526153	0.566498	1.01182	0.864015	0.672271	0.57961	1.24088	0.817394	0.89679	1.12286	1.11569	1.2243	1.48275	1.26394	0.897999	0.727844	1.03201	1.02521	1.05752	1.19112	0.773846	0.974582	0.970848	0.844933	1.35421	0.693003	0.533155	1.18944	1.07289	0.580115	1.19195	1.19621	1.06766	1.61447	1.4409	0.866961	1.15007	0.93901	1.00004	1.08791	1.38704	0.853023	1.1869	1.10096	0.886287	1.23262	1.16789
1.03265	0.464066	0.98375	0.98618	1.53135	0.860681	0.923377	0.68677	1.15196	0.976702	1.29396	1.00071	1.18591	1.01952	1.09022	1.12741	0.943063	0.907469	0.985722	1.03816	0.943236	1.17266	0.776736	0.93457	0.833433	1.02252	0.916526	0.921268	0.907514	0.979392	0.72759	1.41229	1.1955	0.900129	1.30959	0.768216	0.991852	0.70996	1.14384	1.01496	0.780224	1.06225	0.961529	0.771455	0.910159	0.566323	0.766764	0.652604	0.882672	0.717294
1.07213	0.987612	1.13412	1.19791	0.949461	0.983838	1.08357	0.925127	1.01209	1.13523	0.985539	1.08216	0.733246	0.824767	0.781556	0.63862	0.842856	0.922604	0.917159	0.912096	1.15761	1.17656	1.13403	1.17468	1.19697	1.08329	1.19428	1.03925	1.1866	1.01613	0.823689	0.713159	0.856265	0.821804	0.792875	0.916024	0.845966	0.857306	0.842339	0.917534	1.09415	0.933651	1.11902	1.05713	1.07454	1.17366	1.11226	1.19721	1.09361	1.21074
1.23203	1.30127	0.992376	0.795276	0.907861	1.07092	0.880991	0.861306	0.767626	1.09818	0.888353	1.0338	0.976133	1.13887	1.15685	1.34923	1.23329	0.907171	0.867172	1.00446	0.986548	1.00047	1.1293	0.919257	0.897278	0.980981	0.910657	1.07574	0.785637	0.758794	1.1199	1.10776	0.883428	1.0049	1.19163	1.22306	1.3412	1.30502	0.918984	1.15804	1.09792	1.03221	1.11407	1.24558	0.911778	1.22875	1.06799	1.01257	1.16982	1.15561
1.10184	1.42978	1.15946	1.17862	0.935964	1.16957	0.954131	1.08634	0.978039	0.888971	0.964272	0.898494	0.836246	0.902179	0.84523	1.04437	0.987781	1.05281	0.790338	1.43513	1.1214	1.03901	1.01678	0.885184	0.943545	1.17914	1.00216	1.38668	0.830413	0.838828	0.813363	0.933343	0.778391	1.15779	1.04436	0.964239	1.16605	1.09014	0.819193	0.879494	1.0883	1.05482	1.03248	1.26643	0.97059	1.00997	1.08844	1.08304	1.18392	1.10453
0.731991	0.75798	1.09812	0.86513	1.06966	0.795772	1.08393	0.734046	0.90884	1.07119	0.851763	0.945423	0.903289	0.888937	1.05331	1.10025	1.00652	1.02144	1.04673	0.873335	1.00566	0.970727	1.00992	1.06651	1.10028	0.934091	1.12444	1.0274	1.08074	0.989241	1.01131	0.961258	0.722138	0.733339	0.942922	0.879339	0.770761	0.824745	0.947856	0.9848	0.886507	0.949329	1.00457	1.01949	0.98112	0.974925	0.870476	1.07713	0.968292	1.16672
1.2269	1.11909	0.813548	1.09297	0.966254	1.1309	1.07149	1.18633	1.09724	1.00683	0.960507	0.855271	1.11509	0.833902	0.96664	1.09604	0.960893	0.984834	0.613109	0.9884	0.765456	0.995636	1.30717	1.27725	1.00981	1.12673	1.16187	1.35329	0.737734	0.890368	0.660087	0.628112	0.999719	0.975944	0.786771	0.846817	0.86853	0.546226	0.610537	0.791555	1.08085	0.890502	1.1168	0.794757	0.887884	0.880936	1.08141	0.79349	0.955406	0.72165
1.37341	1.02714	0.742225	1.40318	0.908506	1.14708	1.04482	1.27281	1.5176	0.807873	0.708221	0.609675	1.30911	0.692733	1.00698	1.25407	1.19998	0.714516	0.309607	1.11211	0.316846	0.780623	1.62207	1.73478	0.767332	1.33466	1.4526	1.86825	0.322344	0.883505	0.370614	0.597203	1.06766	1.13358	0.889557	0.726948	0.760917	0.443008	-0.0411188	0.591171	1.38983	1.21777	1.5528	0.814896	0.900652	0.825909	1.43008	0.496626	0.920583	0.443065
1.32545	1.15913	1.11558	1.00214	1.20199	1.00984	1.20809	0.96843	1.08261	1.21459	0.956072	0.944855	1.03717	0.863606	0.944246	1.02321	0.980221	1.02349	0.907095	0.897653	0.940632	1.04522	1.1379	1.07785	1.11435	1.00032	1.11687	1.15018	0.913358	0.925693	0.832557	0.821595	0.789694	0.878016	0.780868	0.907145	0.747683	0.711166	0.806016	0.853289	0.910196	0.901071	1.02227	0.889951	0.91505	0.935636	0.926277	0.81977	0.888847	0.877824
1.00027	1.0112	1.1698	1.18351	1.00813	1.01188	1.09299	0.943215	0.947364	0.95606	0.989149	1.00602	1.098	0.847003	0.883856	1.11027	1.07369	0.996106	0.846086	0.872197	0.811861	0.914482	1.12882	1.0576	1.00948	1.07879	1.1644	1.09027	0.972803	1.04913	0.878354	1.10999	0.969937	1.059	0.883821	0.967482	1.11849	0.92422	0.953554	0.970502	0.910913	0.796445	0.86039	0.859213	0.999489	0.822527	0.858639	1.041	0.972088	1.03393
1.10311	0.983384	0.890456	0.934976	0.982169	0.96949	1.1433	1.01373	1.00389	1.07087	0.872194	0.818946	1.07312	0.82101	0.983238	1.05267	0.900738	1.0022	0.775615	0.917277	0.888737	1.0509	1.23546	1.16082	1.0921	1.06297	1.17996	1.33275	0.86195	0.91735	0.717329	0.639773	0.872616	0.810228	0.80472	0.850899	0.753431	0.601006	0.692096	0.791402	0.999324	0.864425	1.09915	0.865452	0.895107	0.916348	0.941093	0.872937	0.881496	0.877564
0.903241	0.998735	1.10722	1.0995	1.00112	0.862219	1.10667	0.934473	0.935233	0.96984	0.773922	0.912879	1.07107	0.82862	0.967015	1.09145	0.959255	1.02607	0.784444	0.906782	0.818584	0.979884	1.1631	1.21433	1.01987	1.14428	1.21102	1.25522	0.837204	1.035	0.870592	0.893668	0.821548	0.856174	0.92398	0.906094	1.0344	0.69475	0.853885	0.940448	0.941084	0.771812	1.01976	0.910078	1.01611	0.891039	0.864585	0.939038	0.960893	1.0661
1.06848	1.22195	1.43434	1.65142	1.03417	0.940442	1.11041	1.04732	1.34903	0.984414	0.80884	1.18411	0.752087	1.19908	1.23712	1.32159	1.11414	1.03321	0.716922	0.770953	0.887205	0.799742	0.744828	0.942925	0.709612	1.16728	1.46053	1.04555	0.860775	1.24349	0.997812	0.979545	0.859276	0.91406	1.3432	0.711696	1.47533	0.705463	0.769287	0.925429	1.08849	1.10782	1.33272	0.967663	1.30224	1.3952	0.757617	1.02996	0.943079	1.2553
1.56515	1.50911	1.15376	1.28185	1.27499	1.32285	1.25857	1.3753	1.16637	0.969974	1.09593	1.09608	1.11521	1.22319	0.852498	0.842068	1.07001	0.945685	1.06822	0.903064	0.782823	1.00962	0.96733	1.16236	1.13608	0.661684	1.07429	0.86164	1.04645	1.08576	1.26173	1.34183	1.50533	1.29112	1.3195	1.45923	1.14815	1.2302	1.43583	1.16868	1.06495	1.47085	1.22999	1.05923	1.05762	1.08406	1.15597	1.1077	1.02613	1.26915
1.23602	1.38639	1.07588	1.16292	0.992117	1.06288	0.993157	1.18456	1.08592	0.891219	0.865325	0.933145	0.998897	0.975391	0.834839	0.847242	0.986573	0.982605	1.02503	1.09707	1.00341	1.10443	0.992218	1.2253	1.15284	0.837584	1.11115	0.890945	1.11996	1.01604	1.10865	1.21108	1.4124	1.34039	1.15666	1.40158	1.10612	1.15221	1.34003	1.14417	1.25052	1.2297	1.37593	1.27003	1.20751	1.1502	1.14577	1.14389	1.3574	1.42614
1.31221	1.36328	1.19933	1.30904	1.14301	1.19421	1.05645	1.10929	1.01848	0.840203	0.945673	1.08727	0.998944	0.919934	0.834402	0.89262	0.835139	1.03368	1.09549	0.95753	0.8906	1.14124	1.02637	1.071	1.17294	0.918676	1.07234	0.923889	1.14311	1.03916	1.20676	1.16663	1.31795	1.28427	1.34196	1.23894	1.25866	1.19608	1.27958	1.17558	1.17958	1.41084	1.28463	1.10391	1.15422	1.1557	1.31476	1.18139	1.19431	1.3133
1.23159	1.11761	1.09022	1.24494	1.06789	1.09196	1.00691	0.98163	1.02186	0.940809	0.996052	0.898636	1.14597	0.981735	0.982493	1.04605	0.938467	0.74401	1.00418	0.891196	0.882772	1.07832	0.852992	1.06734	1.13491	1.02928	1.12737	1.04471	1.11662	1.03691	1.27004	1.01961	1.13028	1.13039	1.13131	1.16631	1.12259	1.17689	1.0709	1.22777	1.18002	1.3325	1.28632	1.02179	1.19509	1.0885	1.13127	1.30569	1.15563	1.06509
1.40053	1.44694	0.915789	1.17406	1.18438	1.17462	1.04997	1.32507	1.16673	0.858972	0.977806	0.939493	1.0598	1.1999	0.783577	0.890732	1.03369	0.875801	1.10873	1.00667	0.885164	1.22134	0.9352	1.28668	1.23844	0.652003	1.12575	0.765615	0.970907	1.0427	1.09921	1.1339	1.19944	1.17968	1.25553	1.36723	1.15691	1.20982	1.39819	1.2001	1.21962	1.46031	1.39881	1.17269	1.14677	1.18259	1.26628	1.2485	1.16565	1.45145
1.29289	1.50105	1.01802	1.17983	1.02613	1.2319	0.976854	1.32366	1.22435	0.79678	0.848617	0.924617	0.939394	1.1972	0.770483	0.839273	1.02894	0.934756	1.08176	1.10023	0.939965	1.34005	0.966806	1.43554	1.14806	0.640405	1.07608	0.767385	0.998302	1.02214	1.06048	1.13659	1.35529	1.31961	1.23986	1.51815	1.034	1.14471	1.45861	1.18356	1.24868	1.29225	1.43335	1.27538	1.2251	1.28984	1.12329	1.06719	1.31754	1.54194
1.21227	1.38547	1.07369	1.26068	0.846932	1.18634	0.941342	1.25265	1.1358	0.785636	0.867086	0.855184	1.01177	1.08463	0.860031	0.823278	1.06932	0.999769	1.09212	1.11373	0.939521	1.21849	1.04859	1.35898	1.16929	0.688362	0.9875	0.844163	1.02185	0.946365	1.09315	1.16117	1.42644	1.35921	1.20665	1.43426	1.08587	1.07911	1.47477	1.10067	1.32208	1.20102	1.40019	1.28224	1.15899	1.2436	0.936011	1.01116	1.32861	1.41145
1.34272	1.56872	1.21082	1.43668	0.958335	1.2781	0.924847	1.28657	1.10554	0.721622	0.851572	0.844764	1.03946	1.05094	0.878964	0.809066	1.06706	0.998175	1.12073	1.14479	0.945198	1.25991	1.10329	1.29606	1.15963	0.695584	0.952599	0.738848	1.07373	0.969614	1.10865	1.08648	1.4202	1.35853	1.26844	1.40307	1.14688	1.09008	1.53394	1.15053	1.28935	1.18637	1.45983	1.32558	1.1494	1.31203	0.970613	1.01563	1.36924	1.52236
1.38808	0.698916	1.25479	1.02589	1.05587	0.863491	0.955891	1.2081	1.12615	0.772908	1.23239	0.768632	1.05189	1.24944	1.21697	0.91421	1.10108	0.894079	1.33123	1.03726	0.774675	0.672387	0.835532	0.937521	1.06252	1.12422	0.952363	1.0998	0.881771	0.862052	0.578552	0.787689	0.914504	0.723277	1.34043	0.945995	0.829075	1.104	0.726091	1.15053	0.640132	1.08164	0.780986	0.967993	0.745936	1.07601	0.954329	0.732309	0.774434	0.643199
1.20363	0.716791	1.33041	1.27262	1.09544	0.757631	1.05566	1.07187	1.28078	0.728439	1.00182	0.927083	1.03564	0.945996	1.23029	1.08963	1.07368	1.35604	1.12423	0.946647	0.74909	0.925953	0.857184	1.02562	1.07116	0.891595	0.755197	1.0805	0.899548	1.01311	0.817864	0.777514	1.07779	0.763311	1.28311	0.939664	0.751785	1.36405	0.709395	1.15053	0.698571	1.08329	0.578349	0.802645	0.684605	0.923475	0.776881	0.604265	0.748185	0.918635
1.12264	0.777878	1.13097	0.991393	1.02685	0.933869	1.17252	0.985929	1.25809	0.854036	1.09781	0.978906	1.01216	0.962504	1.13421	1.15171	1.04072	1.1985	1.03033	1.02355	0.833865	0.981693	0.869165	1.0292	0.998076	0.914424	0.935791	1.08234	0.779205	0.945833	0.913751	0.799592	0.851415	0.933195	1.13226	0.933111	0.919006	1.10776	0.873418	1.15053	0.861258	0.952208	0.701625	0.777813	0.720775	0.951848	0.7484	0.740846	0.815432	0.88117
1.21698	0.944715	1.21767	1.22194	1.09602	0.998972	1.17847	1.08114	1.37655	0.93389	1.17202	1.02597	1.08337	0.976966	1.08774	1.09569	0.941631	1.07886	1.06533	1.01044	0.944911	1.0077	0.900766	1.05466	0.946755	0.900578	0.954177	1.11205	0.805458	0.83493	0.945652	0.797137	0.870442	0.926858	0.962331	0.83134	0.817291	0.93255	0.846296	1.15053	0.913398	0.996479	0.676319	0.831995	0.759732	0.950342	0.780329	0.786703	0.768537	0.858655
1.26231	0.517007	1.19519	0.910724	0.877292	0.553863	0.812047	1.06291	1.20526	0.811994	1.0555	0.90467	0.978822	1.00448	1.29749	1.10902	1.07741	1.24899	1.20949	1.01425	0.550003	1.02254	0.847392	1.12165	1.15869	0.831809	0.737151	1.14288	0.774423	0.913353	0.481144	0.960027	1.07162	0.690601	1.38397	0.948139	0.704935	1.41749	0.866787	1.15053	0.76703	1.06607	0.64788	0.847145	0.704864	0.981911	0.75522	0.518275	0.706998	1.00033
1.37796	0.689632	1.25971	0.996716	1.03933	0.706764	1.05154	1.07248	1.32834	0.794338	1.08602	0.82521	1.08896	0.896755	1.32441	1.08945	1.01734	1.41672	1.09114	0.999741	0.682119	0.909296	0.947666	1.09771	1.20771	0.810581	0.692919	1.00994	0.879956	0.926361	0.747931	0.72923	1.11507	0.62937	1.32982	1.01536	0.80417	1.30133	0.77633	1.15053	0.718454	1.01986	0.598762	0.859223	0.73135	0.989243	0.8505	0.541538	0.643472	1.02487
1.39242	0.703348	1.30025	0.969051	1.1303	0.673242	0.992021	1.10524	1.51105	0.819632	1.02055	0.853786	1.11753	0.90649	1.3282	1.10687	1.0229	1.36609	1.05321	1.0101	0.64802	0.919826	0.824056	1.08573	1.26622	0.849241	0.745338	0.952547	0.875799	1.0475	0.847731	0.741672	0.997269	0.75355	1.27288	0.975684	0.759779	1.34929	0.860033	1.15053	0.700419	1.11456	0.551979	0.732359	0.680421	0.971078	0.877507	0.527431	0.652351	0.981382
1.59561	0.679699	1.43742	1.00214	1.13776	0.573148	0.973818	1.15854	1.62146	0.787454	1.09651	0.722103	1.15724	0.809525	1.43365	1.15751	1.06991	1.51247	1.07351	0.966211	0.557097	0.765373	0.846497	1.06565	1.28337	0.832239	0.762828	0.94321	0.920864	1.02424	0.940269	0.78521	1.32433	0.754193	1.31619	1.19437	0.84789	1.44848	0.730281	1.15053	0.500138	1.13515	0.499699	0.625777	0.603742	0.887527	0.788222	0.334366	0.692794	0.926447
0.995748	0.8677	0.88623	1.01178	1.00158	1.07987	1.08323	1.11299	0.989935	0.975398	0.96066	0.940736	1.0087	0.903052	1.14045	0.926329	1.00896	1.06008	1.02605	1.21232	1.02591	1.1606	1.00236	0.971818	0.952248	0.959909	1.01067	1.00743	0.913531	0.808175	0.658866	0.752769	0.764029	0.732321	0.809672	0.863594	0.820233	0.901783	1.03262	0.807538	1.16353	0.893556	1.20168	0.925696	0.825238	0.992996	1.00635	0.905284	0.873991	1.0221
0.952412	1.02064	1.02254	1.08256	1.15028	1.03246	1.05382	1.01635	1.00866	1.02203	0.957834	1.0022	1.04962	0.890733	0.992991	0.923635	1.08566	1.09814	1.05029	0.975109	0.978617	0.946332	1.01809	0.996528	1.06808	1.02012	0.991779	0.990316	1.02517	0.938748	0.838031	0.896415	0.890975	0.813475	0.770873	0.941308	0.884208	0.875703	0.939505	0.893258	0.937534	0.923365	1.00072	0.962157	0.92485	0.985307	0.953563	0.865435	1.01289	0.940102
0.799092	0.950887	1.02365	1.05851	1.10655	1.04795	0.964393	0.961123	1.00189	1.10179	0.846326	1.04542	1.02532	0.805226	0.907861	0.991481	1.10167	1.13778	1.07098	0.889803	0.9256	0.915748	0.995736	1.01593	1.19924	1.07836	1.02084	1.04293	1.07064	0.91309	0.681178	0.810471	0.816455	0.833367	0.67751	0.79802	0.842365	0.819111	0.850596	0.905643	0.92713	0.951581	0.927267	0.968103	0.896636	0.929508	0.851173	0.781766	1.07702	0.847456
1.117	1.16421	1.00781	1.17422	1.18299	1.01079	1.14776	1.23934	0.869162	0.958425	0.953148	0.848232	1.08269	0.875058	1.18045	0.663067	1.26128	1.06752	1.16535	1.13955	1.07312	1.0077	0.840825	1.00338	0.928061	1.05589	0.969925	1.14912	0.960861	0.774761	0.910951	0.962214	0.931954	0.747061	0.848969	1.2637	1.08221	0.961463	0.967559	0.943769	1.26692	0.807446	1.18752	1.01113	0.94149	1.29363	1.14952	0.951482	1.01569	0.851723
0.838254	0.957933	0.952095	1.01545	1.06616	0.950793	1.02386	0.975046	0.949817	1.0463	0.922243	0.971564	1.03732	0.862511	1.00239	0.885362	1.05809	1.10505	1.08411	0.998486	0.994349	1.00903	0.973432	1.00181	1.0869	1.03793	0.987273	1.0311	1.01035	0.940701	0.849996	0.91621	0.927862	0.827404	0.775588	0.971004	0.961587	0.869242	1.00853	0.904949	1.08469	0.981023	1.07016	1.03	0.952039	1.05962	1.04238	0.918985	1.10311	0.962749
0.664495	0.885952	0.894894	0.935529	1.05145	0.972547	0.917045	0.913211	0.984919	1.07229	0.884237	1.00682	1.04363	0.814592	0.902005	0.959454	0.982446	1.10163	1.06818	0.980993	1.01233	1.00353	0.997363	1.03278	1.18381	1.05598	0.985838	1.00589	1.03284	0.945646	0.751045	0.907015	0.913191	0.818028	0.750423	0.871384	0.949793	0.848641	0.973944	0.887937	1.03446	1.00066	1.0161	1.0092	0.886232	0.964518	0.914044	0.885517	1.09707	0.92668
[truncated: 40 more columns]

## Sheet: F1 H
0	0	0	0.333333	0.666667	0	0	0.333333	0	0.333333	0	0	0	0	0.333333	0	0.666667	0.666667	0.166667	0.166667	0	0.166667	0	0	0.666667	0	0	0	0	0	0	0	0	0	0	0.166667	0	0	0	0	0.5	0	0.5	0	0	0.333333	0	0	0.333333	0
0.125	0.25	0	0.125	0.25	0	0	0	0	0.125	0.125	0	0.125	0	0.375	0.375	0.25	0	0	0.125	0.125	0.25	0.125	0.125	0.375	0	0.375	0.25	0.125	0	0	0.25	0.125	0	0.375	0.125	0.25	0.25	0	0.125	0.125	0	0	0.375	0	0.5	0.25	0.25	0.25	0.5
0.25	0.125	0.375	0.25	0.125	0	0.25	0	0.25	0.125	0	0	0	0	0	0.25	0	0	0	0	0	0	0.625	0.5	0.125	0.125	0.75	0.5	0	0	0	0	0	0	0.125	0	0.25	0	0	0	0	0	0.25	0	0	0.125	0	0	0	0.125
1	0.875	0.125	0.5	0	0.375	0	0.75	0	0	0	0	0.125	0	0	0	0	0	0	0	0	0.25	0	0.625	0	0	0	0	0	0	0.25	0.25	0.75	0.625	0.375	1	0.125	0.25	0.875	0.125	0.5	0.75	0.875	0.5	0.25	0.375	0.25	0.25	0.75	0.75
0.875	0	1	0.25	0	0	0.25	0.125	0.875	0	0.25	0	0	0.125	0.875	0.125	0	0.75	0.25	0	0	0	0	0	0.125	0	0	0	0	0	0	0	0.125	0	0.75	0	0	0.625	0	0.125	0	0	0	0	0	0	0	0	0	0
0.285714	0.428571	0	0	0	0.428571	1	0	0.142857	0	0.428571	0	0.142857	0	0.714286	0.142857	0	0	0	0.428571	0.285714	0	0.857143	0	0	0	0	0	0	0	0	0	0.428571	0	0	0	0	0	0	0	0	0	0	0.285714	0	0	0	0	0	0.142857
0.375	0	0.125	0	0.625	0.625	0.375	0	0.125	0	0.25	0	0.25	0.125	0.125	0.375	0	0	0	0	0.25	0.125	0.125	0	0.375	0	0	0.375	0	0	0	0	0	0	0.125	0.125	0	0	0	0	0	0	0	0	0	0.25	0.25	0	0.125	0
0.5	0.125	0.125	0.375	0	0.125	0	0	0.125	0	0	0.375	0.125	0	0.375	0	0	0	0.5	0.625	0.375	0.125	0	0	0	0	0.375	0	0.5	0	0.25	0.25	0	0	0	0	0	0	0	0	0	0	0	0	0	0	0	0	0.125	0
0.5	0.375	0.25	0.25	0.5	0.375	0.125	0.125	0.125	0.125	0.25	0.25	0.125	0.125	0.125	0	0.125	0.25	0	0.25	0	0.25	0	0.125	0.125	0	0.375	0	0	0	0	0	0	0	0.125	0	0	0	0	0	0	0	0	0.125	0.125	0	0	0	0.25	0
0.714286	0.857143	0.857143	0.857143	0.142857	1	0.285714	1	0.428571	0.571429	0	0	0	0	0	0	0	0	0	0	0	0	0	0	0	0	0	0	0	0	0	0	0	0	0	0	0	0	0	0	0	0	0	0	0	0	0	0	0	0
[truncated: 130 more columns]

## Sheet: F2 A
1.05751	1.03039	0.999477	0.951101	0.951269	0.947096	0.864935	0.970025	0.972574	0.813082	0.907153	1.05533	0.968979	1.06519	0.926877	1.06972	1.12223	1.04073	1.02938	0.992677	1.06075	0.920014	0.94946	0.917229	0.920409	1.10974	0.946964	1.00009	1.02825	0.968823	0.976046	0.896185	0.881636	0.933708	1.01395	1.05033	1.10446	1.02406	1.03466	1.05922	0.949658	0.997996	1.04669	0.84091	0.994017	1.00725	1.15169	1.05552	1.11262	1.09816
1.01122	1.05032	1.09876	1.10201	1.04465	0.976948	0.978154	1.02177	1.01759	0.940703	0.879547	1.02384	0.925882	1.02759	1.01837	1.21289	0.948887	0.954454	1.06353	0.933527	1.06903	0.945127	1.07566	0.938768	1.02894	0.952764	1.05813	0.970533	1.04791	0.924627	0.888633	0.917939	0.83384	0.927149	1.07394	0.96007	1.04483	0.988289	0.938235	1.12969	0.845328	0.994063	0.981686	0.930893	0.923878	1.0434	0.932185	1.02815	1.15537	0.954454
1.10274	1.07308	1.11513	1.11104	1.04083	0.995181	1.04697	1.07679	1.05241	0.960159	0.87848	1.02509	0.948488	1.05508	1.0326	1.15247	0.966204	0.961769	1.10863	0.938046	1.02284	0.942453	1.06126	0.978701	1.01802	0.93343	1.04655	0.968352	1.03599	0.925542	0.945364	0.942	0.857299	0.956146	1.1116	0.965138	1.05759	0.982113	0.895478	1.08856	0.882595	0.972124	0.953793	0.951321	0.952185	1.09597	0.965677	0.986792	1.10089	0.965789
1.01238	0.981018	1.0716	1.03692	1.0123	0.967337	0.994224	1.01174	1.04003	0.956172	0.884403	1.01134	0.940001	1.02896	1.03952	1.17323	0.949486	0.954987	1.04494	0.976382	0.995438	0.970349	1.04375	0.98055	1.01162	0.961295	1.07104	0.976601	1.0554	0.930703	0.926526	0.961025	0.912965	0.976535	1.06831	0.957754	1.03338	0.978873	0.957893	1.05241	0.891695	0.955364	0.958529	0.976745	0.969582	1.07255	0.985039	0.966141	1.12067	0.98542
1.05055	1.0381	1.13645	1.1546	1.13186	1.02016	0.99306	1.00833	1.01186	0.903767	0.789536	1.01301	0.947195	1.08451	1.04501	1.18934	0.994218	0.986809	1.09706	0.856818	1.12794	0.940362	1.08816	0.909215	1.06499	0.948791	1.03193	0.954558	1.05352	0.877013	0.894226	0.95934	0.852686	0.937797	1.14041	1.022	1.10612	1.08229	0.985493	1.17043	0.807218	1.0749	1.01151	0.927899	0.98714	1.04307	1.00596	0.786111	1.14342	0.92406
1.11228	1.02274	1.10526	0.99282	1.04731	1.02378	0.96536	1.02664	1.05804	0.929397	0.869293	1.06198	0.941726	1.03618	1.00721	1.24441	1.07443	0.998677	1.04788	0.97754	1.01555	0.893279	1.00969	0.915014	0.950422	1.00673	0.9847	0.960263	1.03378	0.971235	0.950902	0.879522	0.892307	0.92552	1.08512	1.04557	1.04412	0.905108	0.977511	1.086	0.87038	1.0236	0.972021	0.880797	0.964699	0.968119	1.04657	0.997236	1.14696	1.00209
1.15291	1.03473	1.14362	1.00849	1.00305	1.09205	0.999161	1.02939	1.11909	0.943624	0.946317	1.04006	0.93975	1.13344	0.982268	1.23665	1.08233	1.00534	1.02025	0.99481	0.984769	0.928663	0.993177	0.925348	0.905248	1.00679	1.00409	0.941194	0.975297	0.954212	0.987227	0.930791	0.932659	0.930291	1.04471	0.978752	1.01627	0.895966	1.00192	1.04898	0.905176	0.970902	0.953725	0.872616	0.918812	0.953263	1.03712	0.959122	1.14779	1.01016
1.07815	1.0298	1.15509	1.05495	1.0028	1.01666	0.977275	1.03342	1.05163	0.957548	0.945164	1.00313	0.917963	1.03783	1.05392	1.19827	1.01711	0.989509	1.03757	0.970682	0.943622	0.941899	1.00166	0.956735	0.950686	1.00981	1.0423	0.988852	1.03536	0.957931	0.900818	0.92337	0.924394	0.922026	1.01476	0.939199	1.01372	0.918587	0.960822	1.02167	0.875802	0.937401	0.945134	0.881959	0.929284	0.954115	0.954931	0.93611	1.12834	0.962831
1.01176	1.17567	1.14227	1.24543	1.01554	1.14446	0.959627	1.10419	1.08392	1.06096	1.05797	0.918307	1.0821	1.10623	1.00588	0.964851	1.00372	0.919266	0.964259	1.01661	1.04269	1.04618	0.960378	1.02567	0.993597	1.02146	0.960911	0.978694	1.00564	0.925574	1.08743	1.05236	0.968185	1.0722	0.961214	1.07808	0.988769	0.963476	0.969473	0.925374	1.04482	0.954852	0.898913	1.0111	0.86475	1.04442	1.11939	0.944682	0.937816	0.902121
1.05055	1.08424	1.17193	1.18622	1.04974	1.06935	1.00289	1.07999	1.02044	1.08112	1.02824	0.921832	1.06607	1.05396	1.00339	1.00218	0.971871	0.979418	1.00863	1.07597	1.04689	0.978069	0.9894	0.982641	0.999064	1.02494	0.965074	0.939003	1.00961	0.953757	1.01694	1.02337	0.92227	1.03399	0.956187	0.982124	1.0123	0.928471	0.933113	0.897564	1.03268	0.918064	0.910955	1.0084	0.946997	1.02324	1.09086	0.870628	0.922126	0.88756
1.03813	1.14717	1.19721	1.24198	1.04205	1.11058	1.00059	1.07667	1.03234	1.06901	1.05843	0.902731	1.0798	1.06329	0.972479	0.996936	0.995198	0.947876	0.987157	1.06537	1.04153	0.985633	0.980309	0.962449	1.01793	1.08005	0.9758	0.962122	0.968946	0.955961	1.02742	1.00949	0.931032	1.04894	0.955834	0.999697	1.01481	0.948565	0.934099	0.920743	0.993059	0.907547	0.901178	1.02434	0.907868	1.04221	1.05044	0.840552	0.898716	0.886971
1.04576	1.15583	1.14818	1.22394	1.06853	1.10681	1.01501	1.08735	1.02641	1.06972	1.05893	0.947604	1.0529	1.0559	0.967694	1.02509	0.98628	0.972022	1.00524	1.0723	1.03806	0.959791	0.965934	0.965868	1.01513	1.05427	0.979306	0.906053	0.996588	0.97504	1.07309	1.08027	0.982968	1.1673	1.07941	1.12326	1.1427	1.05256	1.07305	1.04234	1.16845	1.09149	1.08755	1.17681	1.07985	1.18144	1.24375	1.02127	1.08116	1.02626
1.01313	1.21332	1.16059	1.32326	1.04193	1.18303	0.914799	1.14749	1.14582	1.10779	1.07699	0.88322	1.13138	1.13885	1.06114	0.964054	1.02039	0.921795	0.996653	1.02124	1.03926	1.08838	0.910445	1.014	0.962853	0.993169	0.947038	0.970924	0.958356	0.899854	1.07688	1.09728	0.983697	1.08942	0.953599	1.12778	0.987889	0.982877	0.930407	0.887372	1.044	0.89897	0.909141	0.968881	0.798018	1.0626	1.19107	0.993191	0.920058	0.922822
0.955423	1.16573	1.24305	1.27856	1.04561	1.09657	0.965386	1.13474	1.07355	1.08736	1.03687	0.889435	1.08328	1.17187	0.969678	0.992367	1.00271	0.876147	1.03425	1.07426	1.09385	1.03836	0.930454	0.98022	0.984119	1.08068	0.963093	0.840582	1.01582	0.941946	1.04847	1.06372	0.871127	1.06974	0.85996	0.979911	1.08088	0.977402	0.871201	0.837038	1.00607	0.924692	0.877348	1.01115	0.831183	1.07268	1.21835	0.884602	0.938451	0.819765
0.896024	1.00784	1.13529	1.11905	0.993118	1.01821	0.980235	1.1078	1.02707	1.09017	0.989462	0.904635	1.05139	1.17595	0.979237	0.940486	1.00722	0.897296	1.07867	1.02978	1.07319	0.998239	0.948172	1.02434	0.940254	1.05954	1.00962	0.83387	1.02814	1.03051	1.02853	0.964249	0.937476	0.992581	0.926634	0.890951	1.14438	0.889777	0.855977	0.917722	1.03753	0.990986	0.895475	1.02511	0.967936	0.996626	1.18778	0.863215	0.959014	0.83962
1.00826	1.19429	1.05754	1.31676	1.01141	1.17371	0.910235	0.733405	1.14154	1.25262	1.30116	1.09275	1.13092	1.01706	1.02247	1.12401	1.00884	1.04878	0.835769	1.27134	0.949248	0.979859	0.91375	0.767366	1.04694	0.909059	0.870499	1.3071	0.703701	0.699381	1.00884	1.09763	1.246	1.18223	1.01762	1.28729	0.700557	1.10102	1.16712	0.984271	0.9671	0.756025	0.939328	0.964091	0.784063	0.963963	0.733807	0.968013	1.00386	1.18953
1.21595	1.14315	1.03927	1.09981	0.977452	1.09888	1.13246	1.08832	1.01968	1.16001	1.19097	1.05804	0.820331	0.964633	1.04553	1.1067	1.09764	0.970397	1.01612	1.14245	0.94989	0.981567	1.02494	1.12253	0.915655	1.03748	0.919631	0.858547	0.80747	0.969477	0.994685	0.918971	0.780376	0.867219	0.798986	1.34412	1.29677	0.761369	0.829761	0.738947	0.756693	0.82296	0.830657	0.843294	0.707296	0.733052	0.744261	0.677006	0.739363	0.773355
1.05857	1.02968	1.01565	1.12217	1.02088	1.09223	1.08729	1.06928	1.10249	1.10491	1.11122	1.06434	1.03346	1.0568	1.04613	0.984098	0.938887	1.01334	1.01428	1.05231	0.931835	1.08312	0.978513	0.9308	0.980938	0.92332	0.976185	0.974905	0.925552	0.979968	0.987492	0.763833	0.88396	0.834986	0.793317	1.59865	1.4402	0.784554	0.743774	0.696126	0.816942	0.804837	0.807205	0.840999	0.783084	0.772583	0.858928	0.789396	0.782526	0.799595
1.06196	1.11551	1.12809	1.13594	1.06214	1.09939	1.15924	1.07168	1.08433	1.14455	1.11163	1.02882	1.05774	1.06601	1.03141	0.993812	0.979327	1.017	1.04752	1.00287	1.02332	1.05124	0.978675	0.949261	0.931268	0.911275	0.947033	0.941579	0.922259	1.00796	1.00017	0.872406	0.892266	0.915464	0.83283	1.75989	1.63626	0.802355	0.713431	0.686477	0.865729	0.827026	0.782253	0.859103	0.858674	0.795589	0.899602	0.804735	0.822665	0.857267
1.08941	1.03653	1.00559	1.07327	0.973104	1.0031	1.05541	1.04961	1.0356	1.03719	1.07229	1.06542	0.925058	1.0105	1.02487	1.03902	1.02928	0.976727	0.995251	1.05101	0.993684	1.03031	0.975081	1.04684	0.963776	0.990058	0.950132	0.985983	0.897645	0.97706	0.951926	0.896185	0.858492	0.860983	0.812211	1.22568	1.2051	0.785529	0.791805	0.765835	0.832376	0.826398	0.823495	0.854655	0.790872	0.791829	0.84255	0.804468	0.806234	0.83529
1.10412	1.10121	1.0336	1.1591	0.925737	1.03982	1.12277	0.944837	0.982159	1.11289	1.27795	1.04066	0.913572	1.0077	1.02619	1.01367	1.01694	1.03259	1.0613	1.08852	0.839729	1.03734	1.05963	1.0713	0.908215	0.909566	0.940754	0.980541	0.802327	0.971484	1.06494	0.75877	0.800917	0.720776	0.938779	1.31702	1.27445	0.826393	0.785093	0.982962	0.736475	0.851142	0.938602	0.772743	0.776775	0.695482	0.790613	0.854803	0.701241	0.738236
1.03388	1.05994	1.01273	1.20906	0.890187	1.00227	1.02132	0.948279	1.00833	1.0947	1.26628	1.09517	1.01802	1.04246	1.03057	0.964186	0.978234	1.00851	0.993722	1.08868	0.843182	1.01985	1.02898	1.03769	0.902226	0.914797	1.01316	0.97523	0.781397	0.997666	1.19385	0.732942	0.945627	0.80674	0.88999	1.32463	1.2727	0.923724	0.801655	0.928066	0.828422	0.823373	0.917555	0.87709	0.940043	0.833958	0.947603	0.90384	0.855284	0.766939
1.00542	1.06035	1.00876	1.19798	0.891237	1.12643	1.02161	1.05614	1.12997	1.10265	1.20136	1.01627	1.05274	1.01594	0.975492	0.893283	0.944538	1.01654	0.948702	1.08662	0.945906	1.151	1.01616	0.963652	0.870821	0.956026	1.05067	1.01212	0.805649	1.07652	1.16469	0.790741	1.00468	0.883061	0.894146	1.41475	1.30332	0.931821	0.833693	0.965345	1.03956	0.921297	0.977181	1.04239	1.04204	0.979925	0.963119	0.986113	0.904157	0.787785
1.16199	1.2011	0.992353	1.12437	0.899563	0.993728	1.08765	0.977434	0.992524	1.04281	1.16566	1.09578	0.811786	1.01628	1.03057	1.06	1.0493	0.933113	0.951098	1.14226	0.966768	1.03733	0.992732	1.10823	0.92112	1.04846	0.920863	0.973439	0.851997	0.923218	0.971636	0.83687	0.849543	0.76742	0.822446	1.38511	1.31325	0.715557	0.800363	0.772956	0.726327	0.792097	0.864929	0.828197	0.670322	0.654035	0.890243	0.756585	0.750584	0.789891
0.562969	0.585917	0.388779	0.470062	0.66173	0.651579	0.50348	0.390005	0.735027	0.734808	0.658077	0.944707	0.507588	0.877908	0.817934	1.05886	1.0047	0.842823	0.990359	1.18824	1.08778	0.947929	1.36172	1.11033	0.853604	0.994269	1.08392	1.20359	1.40893	1.05674	0.657139	0.641121	0.166223	0.79424	0.983027	0.713239	0.895847	1.07485	1.21185	0.771133	1.23769	1.04229	0.975339	0.794111	1.49293	1.11077	1.02755	1.18911	0.75988	1.03786
0.502009	0.554077	0.436189	0.390037	0.675397	0.715248	0.438128	0.244681	0.78608	0.679147	0.653637	0.802035	0.676123	0.857007	0.812504	1.00932	1.03484	0.817101	0.971679	1.18976	1.11903	0.918762	1.41164	1.18307	0.909955	0.887347	1.08857	1.1259	1.52786	1.00384	0.541444	0.674771	0.235494	0.921155	1.08688	0.695035	0.849477	1.14189	1.2946	0.886803	1.24185	1.04578	0.987486	0.724387	1.53996	1.01916	1.06363	1.25941	0.721259	0.947636
0.387072	0.401641	0.300646	0.268957	0.584945	0.51644	0.399984	0.237866	0.647966	0.609974	0.581333	0.926765	0.0711316	0.813991	0.911867	0.875384	1.03187	0.793678	0.937873	1.2281	1.1973	1.03355	1.4393	1.12835	0.983651	0.868759	1.2585	1.27919	1.52049	1.11891	0.547984	0.627376	0.4274	0.734571	0.989525	0.48856	0.811087	1.18694	1.09795	0.994081	1.15045	0.860971	0.981231	0.821219	1.52323	1.1701	1.00984	1.32313	0.651745	0.866818
0.910411	0.983887	0.927757	0.865123	1.08559	0.948999	0.993195	0.990381	1.11657	0.858111	0.998824	1.00236	0.926373	0.961215	0.909903	1.07599	0.923851	1.07409	1.02505	0.969497	1.11553	0.977252	0.995698	0.914392	1.05628	1.14126	0.928156	0.871099	1.04427	1.08891	0.890948	1.02067	0.89241	1.06864	0.943276	1.18809	1.10034	1.04264	1.00807	0.974763	1.09271	1.04575	1.01116	0.921847	1.15506	1.0529	0.879061	1.16369	0.730706	1.23688
0.937941	0.947773	0.855	1.05435	0.960541	0.979893	0.799666	0.762358	0.92964	1.02864	0.899479	1.03833	0.943366	1.12123	1.14021	1.03496	0.830838	1.05893	1.04844	0.938012	1.01879	0.954778	0.937502	1.03633	1.0375	1.04236	0.998343	0.913051	1.02436	0.983193	0.765044	0.845091	1.02662	0.912116	0.971154	0.867217	1.0824	0.914745	0.991692	0.930083	0.993098	0.988383	1.11121	1.22189	1.03669	0.922961	1.12407	0.995985	1.4159	0.971918
1.20198	1.05792	0.679684	0.909241	0.828788	0.758928	0.454521	0.376915	0.754749	0.954579	0.683021	1.16861	0.712747	1.52581	1.4738	1.05233	0.65553	1.10837	0.973755	0.922098	0.993719	0.926338	1.01988	0.995663	1.25164	1.06155	1.05363	0.740238	0.997843	0.683419	0.444525	0.641494	1.10068	0.847784	0.735937	0.55076	1.25811	0.803323	1.20097	0.774025	1.1363	0.943865	1.36802	1.47609	0.999643	0.869979	1.47538	0.739855	2.36053	1.11311
1.40386	0.914671	0.770671	1.01957	1.00976	0.9656	0.53499	0.235537	0.486527	0.90306	0.651139	0.997608	0.825169	1.42769	1.55523	1.17081	0.257655	1.24221	1.1127	1.10177	0.952369	0.960697	1.093	0.966861	1.14988	1.06481	0.982885	0.736412	0.88624	0.86488	0.385816	0.466932	1.13199	1.06359	0.740154	0.796439	1.21916	0.685382	1.10281	0.967615	1.00929	0.728056	1.44552	1.54589	1.10427	0.918011	1.29719	0.905669	2.42108	1.13751
0.957214	1.09663	1.1039	1.01222	0.927105	0.989503	1.13815	0.944411	0.99075	0.88573	1.08043	1.0357	1.09078	0.863935	1.03132	1.06379	1.03252	1.01741	1.04238	0.90353	1.01752	0.948931	1.049	1.0223	0.955142	0.971169	0.919137	0.996809	0.963882	0.994332	0.827817	1.01043	0.877264	0.877473	0.971208	0.879439	0.913655	1.02243	0.890267	0.979302	0.850796	0.934277	0.988525	0.956457	1.09299	0.910265	0.994213	0.947641	0.986328	0.883303
0.99289	1.04527	1.01094	1.02344	1.0162	1.05767	1.05858	0.991609	0.982446	1.02994	1.02257	0.994538	1.01018	0.995861	0.981848	1.02765	1.01016	0.965123	0.950553	0.994746	1.01484	0.985423	1.00347	0.994893	1.00642	1.03539	0.984545	1.0178	0.997887	1.00611	0.933725	0.960127	0.941409	0.950566	0.954689	0.938973	0.958701	1.00459	0.963291	1.0178	0.951821	0.985897	0.969318	1.00097	1.01815	0.991325	1.00461	1.00782	1.00601	0.980512
1.13186	0.994725	1.06336	0.946651	0.955418	1.03944	1.10012	0.924162	1.13635	1.09062	1.08284	0.912176	0.992963	0.998317	1.16784	0.989862	0.834209	1.07654	1.05611	0.884412	0.931836	0.96222	1.07036	1.00265	0.939348	0.99875	1.00947	1.09614	1.0584	0.935556	0.842777	1.03	0.963835	0.961309	1.03973	0.980817	1.00762	1.01395	0.926122	1.0488	0.906454	0.936769	1.02574	1.17246	1.1004	0.984611	1.02437	1.00968	0.916594	0.948974
0.965857	1.01228	1.02226	1.00757	0.960034	1.03038	1.03149	0.989856	0.980642	1.03073	1.0097	0.97938	0.994375	0.981525	0.985375	1.0066	0.993857	0.988516	0.964252	1.00694	1.00532	0.998488	0.973256	1.01879	1.00116	1.02758	0.984031	1.04681	1.02259	1.01145	0.958986	0.984122	0.982221	1.00164	1.00101	0.979011	0.991772	1.02318	1.00667	1.02981	0.968427	0.990088	1.00886	1.03328	1.04502	1.0115	1.02331	1.03539	1.05194	0.986481
1.00342	0.997392	1.08736	0.966632	0.93959	1.02889	0.966346	0.976925	1.0835	1.09638	1.02414	0.997218	0.99864	0.937561	1.04054	0.976221	0.891376	1.00448	1.11577	0.979872	0.899516	1.01498	0.962422	1.0557	0.985527	0.852814	0.971693	1.1689	1.08565	1.03698	0.828833	0.954625	0.906584	0.922334	1.03709	0.908429	1.08867	0.982805	0.980238	1.06804	0.855005	0.85784	1.06769	1.13772	1.10243	1.04225	1.08426	1.06063	0.959928	0.976962
1.14253	1.06552	1.17153	1.02718	0.834696	1.09147	1.00512	0.979568	1.16763	1.23961	1.06575	0.95681	0.983335	1.00042	1.11983	0.89883	0.756436	1.10806	1.09109	0.970141	0.825365	0.986441	0.947604	1.039	0.965015	0.872786	1.02758	1.2496	1.12461	1.0113	0.844181	0.952426	0.953595	0.893065	0.973992	0.989081	1.10604	1.04653	1.00941	1.1427	0.867712	0.93848	1.02723	1.25537	1.09672	1.04659	1.03474	1.01112	0.852319	0.946054
1.01221	1.02965	1.08335	1.05444	1.01008	1.0578	1.0686	0.987354	0.993064	1.06723	1.01073	0.973421	1.03477	1.01207	0.999172	1.04761	0.993202	0.992513	0.983911	1.00964	0.998842	0.954142	0.973924	0.977409	0.969886	1.01304	0.978985	1.08196	0.997012	0.997768	0.901284	0.957818	0.959346	0.977735	0.952586	0.945345	0.979409	1.0239	0.976575	1.05384	0.987231	1.0219	0.986075	1.06326	1.01415	0.991298	0.985076	1.05267	0.982301	1.00126
1.01878	1.07482	1.13726	1.0392	0.976089	1.07301	1.10229	0.989686	1.00954	1.08881	1.01672	0.971586	1.03772	0.999015	0.976567	1.04237	0.989618	1.00572	1.03271	0.998898	0.99732	0.958544	0.963475	1.02391	0.979508	0.978622	0.952099	1.09592	0.995162	0.984516	0.844219	0.971188	0.9373	0.962869	0.991792	0.971915	0.992285	1.03274	0.965015	1.03201	0.927752	1.01833	1.02385	1.07056	1.0387	0.988042	0.993955	1.0207	0.979059	0.975255
0.862845	0.941125	1.02083	0.950667	1.00891	0.831649	0.888281	0.969753	0.925509	0.915249	0.964872	0.897646	0.976338	0.861476	1.01971	1.04237	0.911513	1.06703	1.04988	0.969113	0.910412	0.974168	0.900409	0.937422	1.14478	0.95231	1.26201	0.997013	1.01338	1.19051	0.89138	0.918268	1.12904	1.13651	0.953765	1.09965	1.25984	1.0035	1.20315	1.1803	1.19817	1.2038	1.24492	1.23915	0.9806	1.10448	1.19785	1.19985	1.12326	1.06951
0.901665	1.14587	1.21105	1.1055	1.16869	0.909611	0.994681	1.10242	0.964805	0.943664	0.974876	0.956657	0.969192	0.904372	1.02	1.04237	0.996884	1.07453	1.17472	0.918187	0.983714	1.01266	0.983911	0.890363	1.0725	0.981124	1.07136	0.995213	0.90527	1.11447	0.846297	0.928418	1.09413	1.01996	0.899899	1.03136	1.12116	0.9525	1.13239	1.01749	1.18122	1.17697	1.18344	1.08045	0.938274	1.0396	1.09051	0.935569	0.982249	1.00044
0.977635	1.16945	1.26596	1.03154	1.15173	0.922719	0.987133	1.08213	0.970963	0.971585	0.948911	0.920665	0.9501	0.968385	0.973652	1.04237	1.06602	1.06314	1.12968	0.8588	1.03205	1.02891	1.02137	0.944321	1.01642	1.08235	1.06529	0.992983	0.926119	1.01084	0.839697	0.983963	1.1003	0.919372	0.884019	1.02365	1.07777	0.93932	1.11715	0.966094	1.09454	1.15053	1.15716	1.11411	1.00208	1.0193	1.09876	0.920941	0.982049	0.944385
0.936089	1.13303	1.27728	1.03818	1.16328	0.95934	0.99024	1.1101	0.935728	0.927343	0.971006	0.92722	0.979842	0.931688	0.957256	1.04237	1.05766	1.03802	1.12508	0.939036	1.00397	1.05092	1.00584	0.956113	1.0493	0.96186	1.02299	1.00885	0.933822	1.07953	0.851257	0.917572	1.09885	0.992978	0.891786	1.05644	1.09554	0.950574	1.13945	0.966487	1.17739	1.12122	1.21388	1.11584	1.05423	1.03609	1.08837	0.934627	1.07855	0.997858
0.828445	1.29972	1.30366	1.32566	1.46164	1.01251	1.00581	1.23666	1.07701	0.99426	1.114	0.849573	0.848353	0.815178	1.04972	1.04237	1.08548	1.17323	1.37104	0.944646	0.851042	1.16901	1.04131	0.819349	1.02148	0.956193	1.15086	0.857514	0.710255	1.17177	0.761524	0.836549	1.08899	1.05702	0.769977	0.997227	1.11826	0.723043	1.17064	0.977222	1.34111	1.1642	1.09934	0.930253	0.700246	1.02297	1.14248	0.872615	0.992943	0.926287
0.91618	0.96618	1.11197	0.884958	0.942514	0.936617	1.03847	0.983655	1.05144	1.04764	0.92791	0.90471	0.95096	0.966123	0.999102	1.04237	1.05213	0.922953	1.00844	1.0152	0.983483	1.18376	0.872768	0.917813	1.01731	0.971983	1.04609	1.05929	1.16144	1.03853	0.875495	1.02839	1.00052	1.11334	1.09181	0.901905	1.03868	1.0176	1.04565	1.22155	1.10023	1.01231	1.0668	1.08611	0.956553	1.06512	1.07192	1.02159	1.19298	0.921321
0.856826	1.14541	1.2664	1.02911	1.21862	0.913414	1.02108	1.10839	0.949939	0.88405	0.955665	0.929581	0.986626	0.850004	0.994839	1.04237	1.1047	1.00654	1.18531	0.916853	1.01372	1.06536	0.981933	0.894654	1.09786	0.960815	1.03548	0.907527	0.980432	1.1321	0.737948	0.917727	1.10896	0.94353	0.952468	1.09334	1.13561	0.973967	1.17786	1.04491	1.33331	1.1824	1.26515	1.145	0.985764	1.1217	1.09185	0.940414	1.04713	0.98378
0.839168	1.18172	1.31882	1.04757	1.26335	0.923725	1.03457	1.14826	0.928985	0.875656	0.927226	0.953958	0.944363	0.85152	0.988834	1.04237	1.10735	0.957009	1.18598	0.962101	1.03553	1.02439	0.972116	0.942911	1.10885	1.00167	1.07137	0.946356	0.88635	1.13212	0.771868	0.960312	1.10274	0.978747	0.93938	1.17707	1.15291	0.99501	1.22776	1.0789	1.39726	1.16088	1.39319	1.1208	1.07884	1.14138	1.08541	0.964397	1.04115	0.952753
0.838228	0.930472	0.779997	0.804066	0.701016	0.789753	0.83252	0.838205	0.991552	0.956436	1.04292	0.817646	1.02482	1.00584	0.98816	0.781606	1.14821	0.897783	0.96542	0.951338	1.15918	1.19218	0.939632	1.09404	0.918088	1.06861	0.965655	1.05868	0.940557	1.03962	0.930332	0.861009	0.900075	1.00169	0.906292	1.08059	0.868179	1.00758	0.947266	0.845214	1.05528	1.03111	1.0716	0.783854	1.00601	0.957162	1.21047	1.05917	0.939994	1.01904
0.955764	1.04866	0.913161	0.886029	0.856342	0.910068	0.918146	0.901556	1.06072	1.05066	1.0037	0.854007	1.08367	1.01501	1.03836	0.917536	1.09916	0.957151	0.993639	0.984663	1.13256	1.15811	0.9491	1.0445	0.918825	0.99301	0.997915	0.919211	0.950061	0.989801	0.930003	0.86927	0.870862	0.912981	0.869959	1.00648	0.861097	0.920996	0.856412	0.800234	0.975356	0.966941	0.963721	0.788624	0.911571	0.866838	1.06004	0.943405	0.905106	0.915757
0.942734	1.02857	0.915062	0.912697	0.835574	0.894584	0.893997	0.887315	1.05617	1.03583	1.00271	0.862362	1.06089	0.980908	1.02665	0.946563	1.09454	0.95652	0.975588	0.950626	1.11991	1.12077	0.960582	1.04635	0.900227	0.996016	1.01858	0.987529	0.993157	0.99951	0.919708	0.85628	0.862694	0.928955	0.872792	0.995211	0.859605	0.945216	0.88107	0.783197	0.962108	0.981105	0.990838	0.811386	0.913166	0.849314	1.06846	0.975231	0.90615	0.89581
0.907625	0.905793	0.90838	0.701221	0.874539	0.869762	0.925913	0.860727	1.04249	0.890136	0.804303	0.904746	1.15108	1.08316	1.07153	1.0004	1.13322	0.97927	1.07914	0.989143	1.17391	1.16186	0.942639	1.07751	0.872783	0.891189	0.911485	0.850759	0.924118	0.997767	0.884657	0.860792	0.879664	0.855966	0.830287	1.01471	0.931238	0.872915	0.908288	0.883583	1.01103	0.974061	0.868936	0.753038	0.910316	0.839567	1.24541	0.891932	0.983204	0.869025
0.901009	1.05104	0.88179	0.885938	0.904039	0.905651	0.851934	1.03021	0.947644	1.08628	1.04316	0.711921	1.04126	0.970793	1.0332	0.921497	1.07338	1.0919	1.02103	1.04533	1.09089	1.1292	1.02594	1.02832	1.01197	1.01626	0.938198	1.04993	0.950213	0.805598	0.885844	0.716329	0.904763	0.970303	0.837844	1.20876	0.855274	0.914057	0.914851	0.763673	0.902602	1.00575	1.15043	0.693537	0.855815	1.03827	0.985166	1.00045	0.868454	0.96278
1.04457	0.596953	0.466498	0.988167	0.721911	0.831626	0.810384	0.444041	0.657878	1.16718	0.794962	1.43715	1.51493	0.626741	1.53043	1.23375	1.19485	0.787484	1.31666	0.629163	1.16797	1.1402	0.862808	1.00918	0.617141	1.04059	0.812584	1.00803	1.13759	0.137789	0.445885	0.894996	0.724459	0.841765	0.9861	0.715606	0.555987	1.02287	1.03903	0.751906	0.730684	0.441999	0.424054	0.685055	0.981953	0.93733	1.33326	0.273386	1.37879	0.724711
0.969791	0.923126	1.04528	0.912863	1.08434	1.05638	1.06391	0.884963	0.976018	0.953203	1.24077	0.510669	1.02762	0.945189	1.11202	0.957463	0.902189	0.845007	1.02967	0.969814	1.01428	0.938162	0.908315	0.98119	0.927105	1.14561	1.17496	1.14866	1.19771	1.02359	0.937937	0.836717	0.904968	0.798296	0.793263	0.91936	0.917202	0.919731	0.908516	0.809437	0.980196	0.637019	0.856026	0.882179	1.05265	1.01511	0.956151	0.769337	1.19102	1.0053
1.01802	0.981073	1.00939	0.694321	1.08404	0.836979	1.01678	0.70743	0.882612	0.913368	1.11694	0.986498	0.905086	0.865531	1.14946	1.02528	0.948785	0.843887	1.14314	0.91513	1.02518	0.907354	0.857829	0.975159	0.989831	1.12057	1.1684	1.06239	1.08781	0.90575	0.914319	0.864907	0.758407	0.590996	0.731505	0.923629	0.861712	0.903186	0.806861	0.789531	0.987246	0.646664	0.780181	0.916931	1.01242	0.930284	0.919255	0.664141	1.12381	0.868604
0.512461	0.815129	0.835161	0.541348	0.96061	0.878219	0.859478	0.611945	0.644234	0.794701	1.29364	1.0399	0.943057	0.731792	1.00243	0.967064	0.954967	0.641088	1.23184	0.843902	1.08619	0.811374	0.804558	0.872831	0.803358	1.36843	1.14937	1.3747	1.21787	0.861635	1.0612	0.661906	0.691787	0.50553	0.562721	0.976319	0.719566	1.06251	0.789816	0.762624	0.888803	0.351499	0.918666	0.895821	1.03149	0.875058	0.807561	0.596547	1.37639	1.01027
0.578463	0.732468	0.998124	0.723303	1.12159	1.04733	1.16215	0.98137	0.880099	0.896105	1.1478	0.869235	0.978552	1.10456	1.18057	0.861339	0.985113	0.858578	1.17599	0.797105	0.931175	0.85955	0.898057	0.825777	0.9112	1.2303	1.02817	1.19303	1.09663	1.06727	1.01707	0.910043	0.895465	0.852481	0.660388	0.889635	0.903074	0.993996	0.862042	0.753489	1.12104	0.561643	0.881477	0.875606	1.1619	0.97713	0.914943	1.0741	1.28588	0.991734
[truncated: 40 more columns]

## Sheet: F2 C
0	0.625	0.875	1	0	0.5	0	0.25	0	0.25	0.125	0	0	0.25	0	0	0	0	0	0.125	0	0	0	0	0	0	0	0.125	0	0	0	0	0.125	0.125	0	0.25	0.25	0	0	0	0.125	0	0	0.125	0	0.125	0.75	0	0	0
0.375	0.375	0.125	0.875	0	0.25	0.375	0	0.25	0.375	1	0.125	0	0	0	0	0	0	0	0.25	0	0.125	0	0	0	0	0	0	0	0	0.25	0	0	0	0	1	1	0	0	0	0	0	0	0	0	0	0	0	0	0
0.625	0	0.875	0.375	0.125	0	0	0	0.125	0	0	0	0	0.25	0	1	0.125	0	0.125	0	0.25	0	0	0	0	0.125	0.125	0	0	0	0	0	0	0	0.5	0	0.125	0	0	0.625	0	0	0	0	0	0.25	0.125	0	1	0.125
0.5	0	0	0	0.25	0	0	0	0.25	0	0	0	0	0.75	0.75	0.25	0	0.25	0	0	0.25	0	0	0	0.25	0.25	0	0	0	0.25	0	0	0	0.25	0	0.25	0.75	0	0.25	0	0.25	0	0.75	0.75	0.25	0	0.75	0.25	0.75	0.25
0	0	0	0	0	0	0	0	0	0	0	0	0	0	0	0	0	0	0	1	0.333333	0	1	0.333333	0	0	0.333333	0.666667	1	0	0	0	0	0	0	0	0	0	0.666667	0	0.666667	0	0	0	1	0	0	1	0	0
0	0	0	0	0	0	0	0	0.2	0.2	0	0	0.6	0.2	0	0	0.8	0.2	0.2	0	1	1	0	0.2	0	0	0	0	0	0	0	0	0	0	0	0.4	0	0	0	0	0	0	0.2	0	0	0	0.6	0	0	0
0.25	0.375	0.625	0.125	0	0.5	0.75	0	0.375	0.625	0.125	0	0.125	0	0.125	0.125	0	0	0.125	0	0	0	0	0	0	0.25	0	0.75	0.125	0	0	0	0	0	0	0	0.125	0	0	0.375	0	0	0	0.75	0.5	0	0.25	0.25	0.125	0
0	0.75	0.875	0.125	0.75	0	0	0.25	0	0	0	0	0	0	0	0	0	0	0.75	0	0	0.125	0	0	0.125	0	0.125	0	0.125	0.375	0	0	0.125	0.25	0.125	0.25	0.5	0	0.75	0.25	0.875	0.75	0.75	0.625	0	0.375	0.125	0.125	0.25	0
0	0	0	0	0	0	0.2	0	0	0	0.8	0.2	0.2	0	0.6	0	0	0	0.8	0	0	0	0	0	0	0.8	0.6	0.6	0.4	0	0	0	0	0	0	0	0	0	0	0	0	0	0	0	0.2	0	0.2	0	1	0
[truncated: 130 more columns]

## Sheet: F2 E
0.582074	1.1946	1.25854	0.82667	1.15854	0.885225	0.911985	1.66244	1.01517	1.19995	1.16967	1.26052	1.01542	0.81085	0.69581	1.14815	0.686021	1.22991	0.911602	1.03467	1.29312	0.944036	1.17409	1.01174	1.17652	0.901251	1.0548	0.679376	1.02518	0.77728	0.95955	1.11779	1.14879	0.932709	0.488989	1.45495	0.815936	1.21995	1.00553	0.576681	0.698102	0.897519	1.27177	1.55139	1.40841	1.04134	1.26554	1.23865	1.74367	1.35667
1.40091	0.727701	1.00236	0.831666	0.870223	1.04188	1.09518	1.0668	1.00166	0.846033	1.12214	1.20534	0.797233	0.721682	1.05835	0.876667	1.11713	1.15773	0.955889	0.731897	1.29432	1.20165	1.33062	0.753888	1.01164	0.876775	1.16514	1.00445	0.745702	0.871762	1.01433	1.34325	0.823945	0.831388	0.632295	0.969436	0.940401	0.89684	0.956306	0.767278	0.839848	1.1692	0.875832	1.14031	0.925108	0.871963	0.958757	0.797089	1.34691	0.760634
1.39965	0.687057	1.08365	0.820896	0.827604	1.05956	1.03009	1.02411	1.01884	0.756757	1.01617	1.37402	0.876009	0.822609	1.01943	0.74843	1.19252	1.11197	0.916829	0.745354	1.17514	1.11399	1.34347	0.681663	1.0866	0.995431	1.25959	0.9699	0.677223	0.873651	0.997664	1.23778	0.811721	0.779089	0.785057	0.881384	0.94514	0.88629	1.02854	0.732216	0.89237	1.16013	0.78211	1.14364	0.91171	0.870545	0.980268	0.749377	1.07759	0.564546
1.33414	0.735009	0.986602	0.830565	0.967857	0.996712	1.06058	1.08595	1.06037	0.881087	1.03159	1.16549	0.965358	0.82318	1.01623	0.865781	1.19781	1.04182	0.995096	0.748279	1.18709	1.11466	1.16002	0.844088	1.01683	0.96978	1.17355	1.07805	0.755958	0.849341	0.916069	1.18441	0.89201	0.781642	0.780381	0.855836	0.964501	0.799923	0.926048	0.762388	0.764143	1.10715	0.829843	1.11616	0.864236	0.92295	0.939462	0.724826	0.931247	0.777571
1.15198	0.676602	0.923846	0.779458	0.671652	0.875515	1.1355	1.15208	1.01813	0.81348	1.04342	1.26763	0.633447	0.483986	0.823046	0.749355	0.808086	1.38331	0.715104	0.604076	1.57185	1.34548	1.93721	0.534431	1.01635	0.846532	1.30073	1.37783	0.61603	0.942097	1.27645	1.43303	0.931948	0.630815	0.461094	1.05067	0.91836	1.09908	1.1138	0.547882	0.891336	1.28064	1.04152	1.51246	0.756727	0.771092	1.10003	0.507803	1.67404	0.567266
1.05417	0.926319	1.03337	0.821365	0.972029	1.04952	1.09999	1.21625	1.0991	1.04636	1.18417	1.13466	0.949558	0.844552	0.933764	0.996147	0.936574	1.12954	0.844906	0.886759	1.12774	1.1014	1.27681	0.802822	1.15042	0.806357	1.11927	1.09854	0.852514	0.823495	0.994953	1.07636	1.03393	0.846382	0.571056	1.14425	0.738106	1.07186	0.975912	0.700334	0.749546	1.0149	1.15207	1.38017	1.06949	0.811054	0.983702	0.932955	1.13554	1.07938
1.07907	0.947393	1.1997	0.929997	1.01479	1.30326	1.13134	1.38247	1.08264	0.992982	1.05056	1.19921	1.0687	0.8534	0.852369	1.02678	0.944092	0.951496	0.925679	0.993916	1.14232	1.05826	1.14416	0.920998	1.26327	0.844631	1.05409	0.997202	0.897726	0.811131	0.939945	0.977176	1.0157	0.978874	0.68025	1.17721	0.819	1.10996	1.08808	0.771439	0.72745	0.987454	1.12859	1.34773	1.21956	0.798547	1.01408	1.02133	1.18069	1.1041
1.40192	0.864795	1.16673	0.839859	1.02869	1.18092	1.07186	1.26699	1.05736	0.937634	1.15719	1.19807	1.03414	0.807673	0.909567	0.976861	1.04187	0.96253	1.02159	0.850862	1.14092	1.10103	1.17234	0.838474	1.14853	0.90654	1.08101	0.99334	0.851098	0.806378	0.887988	1.17958	0.930479	0.928094	0.672102	1.07543	0.797684	0.968817	0.96156	0.79673	0.760882	1.0765	1.00557	1.20958	1.11718	0.839985	0.980902	0.896853	1.24519	0.96963
1.02232	0.820523	0.637984	1.10517	1.34657	1.02194	0.780647	1.08669	1.13954	0.908462	1.02884	1.06225	0.952293	0.89657	0.905708	0.896971	1.08516	1.27435	1.05736	1.08017	0.854824	0.844152	0.987593	0.847046	0.822328	1.16861	1.02128	1.18474	1.01236	1.0174	0.823116	1.02382	0.88976	0.921161	1.36176	0.868234	0.772216	1.1227	0.831867	0.963877	0.80087	0.893429	0.846977	0.756664	0.813891	1.54885	0.822578	0.883824	0.946906	0.696427
1.02836	0.969884	0.876309	0.928646	0.975113	0.970178	0.930354	1.02824	1.09027	0.9681	0.927429	0.912826	0.961494	0.954428	0.994029	0.975043	1.0118	1.12617	1.02565	0.952262	0.912353	1.00605	1.06906	1.04365	0.95267	0.992911	1.11516	1.10856	0.942753	1.0157	0.830935	0.884793	0.82245	0.936224	1.13235	0.874997	0.808568	0.971593	0.888048	1.06957	1.09638	1.02242	0.997637	0.94648	1.03436	0.966189	0.927328	0.814242	0.993071	0.911253
1.12123	1.02055	1.03557	0.894085	0.952597	0.99297	1.00033	1.06598	1.06565	0.939659	0.879807	0.896778	0.950969	0.978733	1.08245	1.00269	0.956464	1.10211	1.05846	0.960992	0.928865	0.989696	1.04558	1.12503	0.929867	0.968752	1.11305	1.07651	0.95034	1.00286	0.875588	0.855779	0.82888	0.933131	1.0566	0.844409	0.795513	0.979894	0.871351	1.03791	1.11098	1.05829	1.05492	0.927892	1.00631	0.958371	0.939094	0.775973	1.00429	0.923366
1.09062	0.977501	0.988796	0.878229	0.977467	0.962645	0.927202	1.04789	1.06121	0.974343	0.926647	0.920896	0.932751	0.943581	1.03771	1.00454	0.979882	1.12341	1.05564	0.986387	0.934118	0.999107	1.01894	1.03973	0.927268	0.942437	1.12801	1.08067	0.938828	1.07944	0.879199	0.991526	0.910286	0.999753	1.10414	0.926526	0.864594	1.07871	0.9831	1.17936	1.25133	1.1579	1.1756	1.06518	1.14856	1.14403	1.04227	0.900163	1.11024	1.02046
1.23697	1.08234	1.07617	0.825444	0.848157	0.976006	1.07788	1.14656	1.10635	0.891786	0.79807	0.805159	0.918174	1.06304	1.19207	0.921173	0.906208	1.15095	1.03994	0.976893	0.90773	1.0779	1.06345	1.27785	0.903751	0.880083	1.16504	1.12527	0.968683	0.85856	0.735676	0.811962	0.724267	0.907281	1.2145	0.751417	0.732447	0.999403	0.825383	0.97218	1.20175	1.0908	1.19539	0.963213	1.1292	1.0409	0.919547	0.658578	1.16301	0.985615
1.18085	1.02177	1.03928	0.85505	0.954349	1.01248	0.936655	1.04231	1.06919	0.925626	0.871702	0.881363	0.983888	0.969653	1.07917	0.977627	0.952785	1.14053	1.03003	0.98542	0.985205	1.00374	1.04198	1.16863	0.911461	0.901883	1.14975	1.08419	0.883291	0.997727	0.837664	0.903192	0.828456	0.900775	1.14055	0.805149	0.760047	0.997332	0.856863	1.07875	1.16446	1.10529	1.15438	0.913215	1.09314	1.0584	0.954538	0.718962	1.08218	0.90532
0.846624	0.798038	0.727982	0.889439	1.0739	1.04373	0.643608	0.924254	1.06275	0.993217	0.861098	0.934464	1.05478	0.760085	0.883496	0.997176	1.03122	1.15472	1.08131	0.994826	0.936283	0.939974	1.09586	0.898697	0.8831	1.0378	1.27489	1.16808	0.990568	1.02157	0.843684	0.977095	1.07211	0.815971	1.20093	0.820865	0.665073	1.05466	0.911117	1.10434	0.947466	0.883776	0.922382	0.936358	0.961782	1.27872	0.93964	0.751367	1.05219	0.996922
1.09222	0.970885	0.937603	1.08569	0.799597	1.08856	1.55613	1.11576	1.2928	0.854392	0.837545	0.836035	1.04962	1.1321	1.09636	0.926692	1.01317	0.794873	1.00412	0.752472	0.909414	1.06646	1.1294	1.28515	1.18211	1.07631	0.918606	1.0867	1.05643	0.846448	0.750817	0.574623	0.401252	1.01424	1.01722	1.03027	1.04547	0.760847	0.888044	0.823134	1.42593	1.09493	0.886282	0.949123	0.732077	0.381144	0.90107	0.895815	0.867941	1.09862
0.977863	1.20154	0.946011	1.05549	0.994808	0.908262	1.31868	1.31994	1.00992	1.31483	1.18614	0.838232	0.826692	1.07476	1.0399	0.89263	0.682281	1.09194	1.11564	1.16336	0.925189	0.7019	1.14434	1.01611	1.07166	1.09505	0.948656	1.01315	1.04535	1.12703	1.10241	1.10006	0.934187	0.961299	1.00125	0.77735	0.52953	0.744833	0.876225	0.443346	0.74763	0.976013	0.994309	0.934597	0.593181	1.1761	0.909646	1.04626	1.15999	0.975451
1.05443	1.10351	1.01873	1.06317	1.06446	0.930801	1.20914	1.27402	0.976358	1.15582	0.998357	0.923742	0.888074	1.15142	1.01222	0.956489	0.817084	1.04883	1.09065	1.1539	0.904032	0.769543	1.09553	0.876485	1.0413	1.0343	0.978714	1.02335	1.19807	1.03791	0.899092	0.924821	0.814495	0.888835	0.764474	0.736374	0.66879	0.753298	0.901622	0.615957	0.718991	0.936026	0.819928	0.926385	0.680522	1.06784	0.783494	0.83403	0.920473	0.862768
1.12829	1.14506	1.02098	1.05225	1.06951	0.995929	1.23051	1.2935	0.906166	1.1399	0.985856	0.934054	0.957895	1.19065	0.989108	0.998777	0.816294	1.0544	1.08681	1.11779	0.860728	0.801617	1.07898	0.865018	1.01307	1.02192	0.98139	1.00864	1.17545	1.06155	0.897083	0.874379	0.767082	0.860068	0.827423	0.77909	0.679654	0.706736	0.934657	0.608423	0.734167	0.91255	0.814902	0.961529	0.724703	1.14013	0.830003	0.870739	0.905935	0.843644
1.15017	1.19712	1.03705	1.08413	1.07505	1.04621	1.28311	1.29702	0.94249	1.14365	1.01603	0.888203	0.894415	1.15686	0.974457	0.987819	0.839465	1.03053	1.09016	1.1381	0.854752	0.805589	1.09764	0.902908	1.04918	1.03737	1.00189	1.01874	1.1714	1.0445	0.916998	0.897772	0.771888	0.849782	0.796559	0.72732	0.65545	0.706204	0.919626	0.591496	0.703667	0.866494	0.795967	0.866415	0.641518	1.06821	0.792714	0.869107	0.923059	0.816003
0.923175	1.12774	0.892577	1.01602	0.753041	0.815188	1.26256	1.32487	0.736651	1.15709	1.12516	0.866695	0.848365	1.1451	1.07272	0.882981	0.656788	1.05107	1.16984	1.18916	0.899057	0.740251	1.0734	1.04743	1.01038	1.04648	0.938284	1.05057	1.01157	1.17469	0.908446	0.906725	0.6875	1.02118	0.759029	0.692841	0.539814	0.840092	0.89903	0.461726	0.677823	0.99186	0.907408	0.890428	0.599995	1.15849	0.863771	1.05623	1.07478	0.978451
1.00665	1.01571	0.967767	1.05275	1.03008	0.930519	1.17196	1.30113	0.687169	1.1941	1.03052	0.920165	0.91819	1.1388	0.993137	0.984399	0.814655	1.05325	1.08111	1.12201	0.920949	0.803265	1.06709	0.866588	1.01761	0.993963	1.00449	1.01908	1.18457	1.06616	0.808936	0.802122	0.65029	0.845356	0.709178	0.706933	0.665662	0.765536	0.895416	0.571135	0.692132	0.859146	0.80928	0.886337	0.658352	1.08464	0.785592	0.89461	0.933755	0.913916
1.11317	1.08121	1.04966	1.07938	1.08887	0.974638	1.24097	1.38656	0.731764	1.16321	0.989598	0.88497	0.92523	1.19209	1.04511	0.99642	0.838687	1.05413	1.10639	1.12968	0.893994	0.799899	1.07108	0.805232	1.03689	0.988004	0.974187	1.02153	1.20854	1.03833	0.763627	0.731613	0.608583	0.774902	0.670984	0.693363	0.66241	0.694501	0.902025	0.542422	0.710672	0.838516	0.771228	0.856273	0.61883	1.04663	0.778154	0.831446	0.882804	0.914508
0.816677	1.60909	1.12949	1.24009	1.1714	0.998188	1.34952	1.02601	0.87763	1.07717	1.12676	0.465293	0.69825	1.24038	0.859717	0.845385	0.762422	0.915992	1.11723	1.19281	0.93626	0.760249	1.30293	1.2033	1.00419	1.21295	0.942395	1.00899	1.16755	1.23695	1.36927	1.12728	0.563422	1.07695	1.14714	0.486734	0.440587	0.798229	0.873505	0.191123	0.734745	1.14504	0.835161	0.890325	0.541718	1.20553	0.853956	0.963219	1.41527	0.854974
1.05942	1.17803	0.850451	0.992364	0.879267	1.08387	1.11403	1.03284	1.29157	1.23586	0.856985	1.3613	1.05357	0.961677	1.22948	0.957363	1.27025	1.09603	0.96037	1.07341	0.880774	0.778763	1.10426	1.05727	0.718914	0.776827	0.669133	1.10178	1.17893	0.912923	0.844352	0.739441	1.1745	0.921535	1.06176	0.565291	0.608513	1.10019	0.505585	1.07483	0.862384	0.667467	0.565102	1.01248	1.03898	1.01665	0.907953	0.766274	0.780357	0.879642
1.14214	0.936601	1.00709	1.20461	1.0969	0.790376	0.731758	0.824607	0.894293	0.820905	1.05634	0.991036	1.11754	1.08597	0.96901	0.908534	0.886448	0.901446	0.929261	0.911821	0.69012	1.19073	0.972836	0.810366	0.964723	1.14106	1.11322	1.11159	0.944687	1.30327	0.972413	1.05749	0.740531	0.80207	0.708871	0.720629	0.74214	0.916166	0.761366	0.704871	0.809669	0.726383	0.785623	0.785585	0.852565	1.06065	0.865569	0.986972	0.922396	0.825883
1.11915	0.900533	0.995912	1.22674	1.06758	0.779207	0.675151	0.84323	0.835606	0.794342	1.02419	0.921109	1.07123	1.12473	0.959263	0.981218	0.933217	0.80734	0.95733	0.850404	0.618594	1.26437	0.960538	0.793168	1.09464	1.0047	1.27125	1.12414	0.894745	1.34382	0.940011	1.0723	0.700408	0.851533	0.606369	0.694535	0.708851	0.933591	0.797656	0.560606	0.763619	0.663179	0.722666	0.752635	0.796277	1.15099	0.858841	1.08924	1.08431	0.83663
1.09869	0.710078	0.974382	1.38803	0.945291	0.851285	0.498423	0.775721	0.88743	0.728461	1.01224	1.09024	1.1949	1.33244	1.00851	1.05958	0.560007	0.785801	0.975597	0.356984	0.803238	1.20694	1.06564	0.979651	1.2758	1.08228	1.30751	1.07746	0.667348	1.15781	0.385679	0.423154	0.047412	0.448781	0.161394	0.736978	0.785463	0.412125	0.934394	0.368203	0.791749	0.779802	0.149812	0.258324	0.674042	0.663351	0.899074	0.676786	0.75494	1.01606
1.08927	0.829354	0.886931	1.18039	0.964131	0.681225	0.722315	0.834433	0.899676	0.743067	0.948535	0.933177	1.04603	1.15304	1.02853	0.911932	0.80537	0.85465	1.01778	0.729965	0.785904	1.14553	0.998585	0.962631	1.18551	1.0238	1.179	1.13932	0.944306	1.20639	0.753057	0.769872	0.639779	0.61822	0.512299	0.734018	0.653926	0.806128	0.773008	0.750277	0.90774	0.66996	0.709791	0.714292	0.899257	1.06209	0.903106	0.86979	0.963797	0.87845
1.05964	1.01107	1.02475	0.920293	1.01676	1.08885	0.989199	1.03817	1.18411	1.11308	1.11216	1.05397	1.01257	0.800741	1.00489	0.984921	0.946336	1.01201	1.21603	0.813827	0.912347	0.99292	0.988921	0.936308	1.1771	0.968496	1.01149	1.05403	0.941264	1.05967	0.951121	0.881261	0.821185	0.805499	0.963291	0.901969	0.913572	1.06103	0.889792	0.777351	0.832958	1.00679	0.950046	0.917022	1.06143	0.829341	0.873538	0.820774	0.967356	0.950511
0.907347	0.874515	0.855256	0.851511	0.932396	0.961747	0.892901	1.07146	1.03715	1.03073	0.987087	0.997328	1.01081	0.960811	1.03206	0.95542	0.96901	0.94037	1.14765	1.01748	1.02735	1.06116	0.978971	0.942128	1.13165	0.923723	0.954395	1.04926	0.990307	0.923025	0.95413	0.838119	0.936051	0.923104	1.00928	0.869314	0.924641	0.933454	0.97933	0.905092	0.850389	0.986312	0.877436	0.981426	1.04275	0.935205	0.933718	0.731629	0.908352	0.839413
0.960443	0.920043	0.936998	0.878603	0.982281	1.0056	0.894718	1.02861	1.07464	1.04967	1.0341	0.979319	0.986517	0.871623	0.976866	0.969127	0.936984	0.984469	1.14734	0.942314	0.984059	1.04023	1.00866	0.960473	1.11779	0.965175	0.984961	1.09576	0.970157	1.04407	0.96758	0.8962	0.927284	0.920414	1.02508	0.943938	0.990027	1.09711	0.993448	0.94876	0.854321	1.09651	1.0532	1.07623	1.08457	0.945135	0.977634	0.829061	1.06278	0.962647
0.927759	0.874328	0.891614	0.82053	0.960663	0.958493	0.845784	1.01971	1.05291	1.04201	1.01859	0.942987	1.00044	0.85246	0.983942	0.991636	0.922446	0.983752	1.17725	0.917758	0.993558	1.06828	1.01913	0.969546	1.10536	0.931312	0.992748	1.11036	0.963464	1.05498	0.967726	0.879547	0.916672	0.897497	1.01865	0.919001	0.981672	1.10636	0.992578	0.936604	0.855801	1.11442	1.04858	1.07624	1.08392	0.936791	0.993083	0.822968	1.08051	0.953708
0.978401	0.967062	0.965321	0.928124	1.03266	1.07764	0.978821	1.00722	1.15465	1.08967	1.09698	1.04637	1.05308	0.861748	0.992872	1.02148	0.885335	1.00495	1.16265	0.850362	0.910498	0.989061	0.96159	0.963061	1.16432	0.978641	0.994378	1.1151	0.9091	1.03842	0.976788	0.89716	0.891057	0.918388	0.963124	0.920399	0.922709	1.02507	0.943949	0.827947	0.832392	1.01967	0.954124	0.981199	1.0695	0.880683	0.907079	0.744098	1.00438	0.932003
0.754179	0.780005	0.753303	0.752829	0.878792	0.873271	0.820839	1.04533	0.982533	0.991078	0.957967	0.933222	1.05553	1.00432	1.04926	0.962457	1.02528	0.956814	1.14519	1.03164	1.04204	1.07994	0.91915	1.017	1.17659	0.844028	0.879606	1.06201	1.01852	0.839454	0.924331	0.738324	0.930296	0.940411	1.03828	0.849619	0.934808	0.863449	0.982769	0.947068	0.845918	1.01217	0.800713	1.08411	1.07523	0.950496	0.982136	0.696959	0.907896	0.8112
0.866235	0.884867	0.889481	0.865239	0.928179	0.965196	0.882597	1.0095	1.0503	1.01349	1.01273	1.02168	1.05753	0.94471	1.01081	0.983515	0.973431	0.970689	1.10384	0.954321	0.992839	1.04287	0.95317	0.941493	1.15869	0.918629	0.95256	1.08437	0.966592	0.955542	0.924118	0.828317	0.910903	0.923732	0.959483	0.892971	0.934531	0.972368	0.98146	0.912348	0.835373	1.03295	0.922837	1.04264	1.06	0.933309	0.969353	0.756443	0.951052	0.907102
0.896023	0.910921	0.88151	0.888473	0.938373	1.01885	0.850788	0.978891	1.07506	1.02771	1.02255	1.00409	1.05966	0.875678	1.00981	1.02432	0.948765	0.945339	1.12256	0.88183	0.963105	1.06075	0.952027	0.939203	1.15863	0.939108	1.01062	1.12306	0.967136	0.991757	0.984539	0.862825	0.909662	0.921818	0.910994	0.86043	0.929727	1.01058	0.971044	0.891377	0.843487	0.993798	0.949468	1.049	1.03133	0.91587	0.936259	0.740647	0.967855	0.902204
0.655097	0.975377	1.07257	1.05637	0.841637	1.17077	0.819742	0.861569	0.801163	1.07499	1.03962	0.808003	1.17943	1.14713	1.00981	1.02432	0.788741	1.04653	1.06373	1.16448	0.797155	0.844539	1.08608	0.865496	1.22955	0.772582	0.734789	1.31997	1.12348	0.988712	0.924953	0.750171	1.3741	0.827178	0.672542	0.912422	1.06248	0.911868	1.03488	1.26856	0.798258	0.901211	1.18438	0.95888	1.09171	1.25905	0.968339	1.08319	1.21096	1.19519
1.16259	1.11698	1.29333	1.20223	1.23324	1.00337	1.25213	1.09622	1.22771	0.965902	0.828886	0.946896	1.05802	0.866797	1.00981	1.02432	1.18044	1.11901	0.740975	0.911402	0.997427	1.09425	0.788235	1.22982	1.00556	1.12744	1.12639	0.837534	0.963642	1.17728	0.922517	1.09067	0.954854	1.2412	1.29504	1.01338	1.00751	1.01684	1.01296	0.920603	1.10529	1.09881	0.712483	0.882687	0.805205	0.633929	1.13959	0.994964	0.984485	0.893219
1.0275	0.986583	1.16628	1.09027	1.0757	0.994986	1.14539	1.01874	1.13356	0.96807	0.853109	0.963803	1.01789	0.9203	1.00981	1.02432	1.11949	1.05009	0.817402	0.979563	1.00966	1.0778	0.885987	1.16091	0.996911	1.0537	1.12377	0.851086	0.960184	1.15835	0.922682	1.10034	0.991871	1.14137	1.19945	0.942266	1.01114	0.995449	1.05209	0.927762	1.09982	1.08371	0.83646	0.955011	0.854589	0.791783	1.16546	1.03658	1.03281	1.01076
0.98633	0.909267	1.0763	1.05145	1.02547	1.00897	1.02676	1.01776	1.09038	1.00251	0.935596	0.991988	1.01021	0.953919	1.00981	1.02432	1.0688	1.00667	0.853839	1.00526	1.04633	1.05367	0.924704	1.09188	0.968327	0.981756	1.10634	0.926364	0.938519	1.13583	0.938554	1.03998	0.99972	1.06585	1.15625	0.967334	1.02132	1.06678	1.08297	0.955437	1.10612	1.12247	0.95448	0.978943	0.938193	0.938496	1.16495	1.0426	1.01902	1.01696
0.424522	0.837902	0.797143	0.810279	1.08502	0.888501	1.00848	0.474706	0.756601	1.00805	1.23174	0.767913	0.945703	0.951746	1.00981	1.02432	1.09557	0.854095	1.14107	0.924313	0.636013	0.846012	0.89899	1.05198	0.839666	1.37664	1.26691	0.76858	1.21789	1.18518	0.95696	1.18053	0.74127	1.12527	0.843489	0.953608	1.20614	0.709942	1.04355	0.88558	0.982035	1.25834	0.918261	1.01809	0.880421	0.723097	1.42012	1.15794	1.11478	0.950495
1.00126	0.993201	1.12775	1.05723	1.06435	0.923735	1.03844	1.06468	1.12971	0.83545	0.777448	0.830988	0.94129	0.883702	1.00981	1.02432	1.12569	0.993667	0.772308	0.887331	1.08223	1.15519	0.859132	1.2445	0.992508	1.19446	1.15786	0.849787	0.975182	1.27672	0.975485	1.09636	0.906518	1.31849	1.40507	1.09558	0.992031	1.22968	1.17871	0.952085	1.33063	1.32822	0.854367	1.02435	0.816968	0.769222	1.18884	1.13772	1.1937	1.0879
0.865992	0.856255	0.999974	1.04244	1.01129	1.02798	0.894023	0.954383	0.931445	0.975265	0.914472	0.905492	0.954397	0.901151	1.00981	1.02432	1.01814	0.975936	0.91462	1.00814	1.02752	1.02626	0.880641	1.08383	1.03542	0.980728	1.11227	1.04105	1.02269	1.19724	0.949234	1.01392	1.0482	1.04466	1.13892	1.00581	1.08398	1.07817	1.09944	0.996571	1.15334	1.17821	0.972237	0.984183	0.893205	0.98722	1.19294	1.11297	1.08169	1.10457
1.29099	1.14761	1.38911	1.27388	1.27179	1.08958	1.22739	1.09032	1.26752	1.10883	0.860639	1.00162	1.10656	0.861151	1.00981	1.02432	1.14663	1.18593	0.738193	0.912693	0.98198	1.01116	0.759723	1.27286	1.02089	1.07287	1.09826	0.832752	0.9293	1.2068	0.979456	1.24253	1.04046	1.26666	1.34444	1.06558	1.09714	0.997085	1.14038	0.887677	1.0706	1.10438	0.760014	0.988798	0.745732	0.724797	1.12873	0.969296	1.06362	1.03644
0.755588	0.99987	0.838614	0.990338	0.925281	0.891325	0.905477	0.808407	0.995733	0.96386	0.848602	0.789607	0.856035	0.895259	0.91323	0.715665	1.23421	0.998914	1.18344	1.06639	1.31304	1.21984	1.23115	0.980199	0.990732	1.08631	0.852398	0.78999	1.0611	0.973903	1.01781	0.867157	1.01825	1.12402	1.02238	1.12285	1.26056	1.17325	1.07932	1.08536	0.917163	1.41505	1.14618	1.09844	1.18748	1.15297	1.20563	1.26043	1.35489	1.07323
0.91557	1.09235	1.05561	0.999388	0.995978	1.02738	0.895945	0.877672	0.851714	1.06195	0.947968	0.981486	0.95258	0.966172	0.908462	0.916044	1.07263	0.91259	1.0186	1.15723	1.07699	1.15799	1.05614	0.989328	0.898683	1.03011	1.04	0.982287	0.92698	1.00774	0.978427	0.99016	1.00235	0.813142	1.10558	1.08032	1.22271	1.09427	1.00006	0.996796	0.850767	1.26997	0.989107	1.14374	1.06565	1.098	1.16857	1.05384	1.27097	0.997088
0.856453	0.974953	0.920137	1.09458	1.09083	1.01822	0.977799	0.830404	0.899993	1.14964	0.938688	0.976947	0.91812	0.9178	0.97266	0.86638	1.20536	0.843258	1.01846	1.07833	1.06986	1.06837	1.07662	0.994441	0.885667	1.0898	1.03536	1.08089	0.978773	0.984204	1.0285	1.01061	0.909459	0.782798	1.00349	0.958585	1.10555	1.09546	0.927285	0.899709	0.796247	1.30438	0.95553	1.15498	0.95922	0.942511	1.00104	1.01657	1.21379	0.900116
0.829056	0.936023	0.912319	1.0009	0.987725	0.921501	0.898587	0.785929	0.803728	1.04054	0.865347	0.915499	0.992771	0.920763	0.8751	0.839836	1.15011	0.855896	1.0256	1.09568	1.15735	1.06345	1.07724	0.976633	0.881422	1.0762	1.00195	1.1016	1.09117	1.03639	1.02692	1.06322	1.03592	1.00538	1.14024	1.11354	1.24347	1.19859	1.08972	1.0172	0.853556	1.38031	1.09591	1.22269	1.10387	1.06349	1.09036	1.12459	1.34073	1.01703
1.50639	1.27838	1.23299	1.29124	1.25795	1.21085	1.1133	0.954301	1.00052	1.20596	0.943624	0.992678	0.932276	0.906073	1.03482	0.765907	1.18174	0.845352	1.04282	1.07296	1.13002	1.14051	1.08143	0.913974	0.840958	1.16109	0.875465	1.05204	1.09044	0.995825	1.00651	0.931923	0.94535	0.911601	1.03845	0.95848	1.2232	1.01752	0.99773	0.947122	0.703006	1.36818	0.931946	1.13705	0.955354	0.956119	0.932771	1.01179	1.30911	0.918595
0.956409	0.961353	0.989889	1.05324	1.11812	1.12943	1.04039	0.711426	0.877758	1.20636	0.860285	0.909736	0.857136	0.920762	1.01785	0.687304	1.25782	0.796679	1.04181	1.06307	1.22782	1.15673	1.07865	0.878523	0.768941	1.23624	0.873069	1.10173	1.21397	1.05189	1.09629	0.9491	1.04708	0.970367	1.12165	1.01801	1.35083	1.07875	1.14502	0.979082	0.649626	1.50443	0.915985	1.20991	0.983999	0.950263	0.960078	1.04242	1.44129	0.864489
0.917497	1.018	1.02106	0.8733	1.00821	1.27449	0.990774	0.966881	0.79419	1.09876	0.957777	1.01595	0.987014	0.950473	0.814907	0.928619	0.938408	0.961642	0.861816	1.13634	0.99264	1.05911	1.097	1.06292	0.909502	1.03473	0.985011	1.05241	0.92826	1.32548	1.0472	1.07769	0.960226	1.03613	1.13582	1.13146	1.15734	1.1378	1.11713	1.11989	0.788276	1.38007	1.12114	1.14334	1.1718	1.08425	1.14883	1.0576	1.3656	1.03554
0.930919	0.974023	0.998257	0.937188	0.884461	0.968935	0.935295	0.904876	0.829474	0.884772	0.898922	1.05679	1.04322	1.03481	1.03302	1.03764	1.02359	1.05424	1.05662	1.1847	1.04045	1.02324	1.15736	1.05275	0.891607	0.845771	0.954927	0.926302	0.838404	0.845613	0.753075	0.895787	0.851527	0.769777	0.79909	0.736619	0.795803	0.910352	0.943435	0.842265	0.952268	0.976317	0.670553	0.855168	0.893123	0.949282	0.96559	0.909938	0.797137	0.772947
0.917562	0.893439	0.970711	0.929683	0.9215	0.951027	0.913564	1.02832	0.927732	0.926235	0.945109	0.92962	1.00528	1.03333	0.947035	1.00829	1.02214	0.989141	1.02172	1.12086	1.0479	1.04993	1.07312	1.02507	0.948598	0.9747	0.989935	0.980951	0.916517	0.970758	0.96204	0.927183	0.923868	1.00307	0.895518	0.917242	0.957692	0.989326	0.916322	0.855116	0.940836	0.970166	0.807684	0.917799	0.860672	0.947391	0.898906	0.927569	0.919958	0.913757
0.925949	0.851073	0.981196	0.951191	0.887694	0.950248	0.815821	1.0501	0.98381	0.87302	0.953687	0.894079	1.05079	1.14915	0.967617	0.976577	1.0051	0.956674	1.00138	1.19741	1.11612	1.15061	1.11091	1.10763	0.867954	0.948381	0.892313	1.00768	0.795799	0.850137	0.854344	0.864031	0.853104	0.919579	0.82409	0.830447	0.871892	0.844505	0.707859	0.840674	0.835758	0.827285	0.717465	0.802405	0.728647	0.814284	0.803335	0.836299	0.861345	0.782781
0.879873	0.82866	0.976452	0.905252	0.851255	0.882549	0.83866	0.976915	0.991374	0.861829	0.94026	0.929383	1.08767	1.19269	0.911149	0.999594	1.01582	0.982768	0.978584	1.21888	1.11393	1.11943	1.13828	0.978313	0.869212	0.909581	0.96232	1.05649	0.728823	0.866823	0.899453	0.892254	0.816007	0.949307	0.811002	0.866899	0.873259	0.875063	0.829223	0.857544	0.870382	0.870337	0.710522	0.842324	0.759378	0.798005	0.818297	0.764218	0.877739	0.890128
0.925242	0.866435	1.06835	0.97711	0.893838	0.985945	0.886544	1.12695	0.859906	0.932384	0.851114	1.03524	0.995009	1.06113	1.13559	0.97614	0.95375	0.946327	0.99633	1.21787	1.05991	1.07276	1.10581	1.16158	0.909205	0.906374	0.966836	0.950864	0.831192	0.866954	0.852952	1.00078	0.886934	1.01533	0.931241	0.887106	0.9652	0.871063	0.895023	1.06683	0.97483	0.873644	0.780876	0.903868	0.853737	0.962902	0.863113	0.92654	0.913232	0.889355
0.760969	0.730471	0.698039	1.06355	0.94917	0.584677	0.786428	0.898593	0.898899	0.73745	0.861899	1.04335	0.840366	0.92292	0.501918	0.70788	0.93548	1.20736	1.23212	1.1325	1.12279	0.886343	1.16529	0.705064	0.964444	1.24192	0.751259	1.39434	1.30952	1.07324	1.28225	1.29576	0.967036	0.794336	0.639937	0.55435	0.771765	0.812835	0.789612	0.802877	1.12008	0.990309	0.853148	0.503153	0.881804	1.07624	0.83057	0.971843	0.868634	1.28036
0.8528	0.933806	0.764624	0.843748	0.843181	0.837098	0.785974	0.896983	0.811132	0.830376	0.866161	0.904945	0.84126	0.689292	0.729523	0.796276	0.863365	1.07236	1.00825	1.08167	1.02216	0.907754	1.02409	0.933344	1.02772	1.19057	1.19714	1.29154	1.36671	1.18587	0.948929	0.840182	0.819171	0.857728	0.853183	0.956313	0.884574	0.904429	0.801578	0.833026	0.981559	0.823861	0.774154	0.736715	0.905849	0.796142	0.819081	0.898634	0.921174	1.00789
0.813312	0.890844	0.809381	0.920841	0.870173	0.928619	0.789882	0.928309	0.849896	0.859506	0.944456	0.936459	0.824599	0.75753	0.786952	0.83664	0.970115	1.07076	1.07896	1.061	1.0199	0.927325	1.01502	0.948144	1.03508	1.15561	1.12694	1.22182	1.15306	1.12964	0.877276	0.938674	0.857247	0.901844	0.958744	1.01148	0.933037	0.941346	0.871669	0.89051	1.00872	0.932318	0.915216	0.815483	0.915229	0.85635	0.862459	0.891889	0.971523	1.03327
0.739348	0.922676	0.723625	0.76922	0.778229	0.784961	0.725011	0.920265	0.744374	0.772481	0.842476	0.857725	0.734554	0.709721	0.701149	0.786156	0.879519	1.06982	1.06832	1.08163	1.0314	0.964081	1.00027	0.906432	1.05018	1.24973	1.21706	1.33239	1.33573	1.18165	0.873387	0.848377	0.757798	0.804255	0.814043	0.898249	0.841617	0.933925	0.74646	0.814789	1.03824	0.861049	0.80011	0.728671	0.980616	0.808186	0.91543	0.873607	0.911753	1.06031
0.785811	0.783377	0.714579	1.0089	0.790391	0.958557	0.607123	0.82026	0.709603	0.687725	0.902716	0.848942	0.660891	0.75127	0.791113	0.824248	1.01109	1.01462	1.18528	1.1217	1.03958	0.817218	0.947887	0.80055	1.05889	1.28054	1.08314	1.39283	1.25654	1.21093	0.886194	1.0359	0.690497	0.796566	0.843851	0.954939	0.853095	0.789308	0.798302	0.760405	0.987517	0.904983	0.982941	0.76301	0.895714	0.865762	0.827066	0.82512	0.951442	1.04638
0.82335	1.02963	0.799545	0.697328	0.806965	0.82281	0.814757	0.911642	0.851942	0.917555	0.93752	0.950574	0.960231	0.766541	0.665486	0.833189	0.78491	1.10162	0.973451	0.99399	0.96374	1.01736	1.05076	1.02348	0.968403	1.08568	1.21689	1.21367	1.37018	1.12233	0.799515	0.775968	0.929704	0.961579	0.962063	1.02407	0.93566	1.07551	0.814618	1.02342	1.05805	0.820824	0.723755	0.815881	0.841957	0.830558	0.928061	0.901939	1.10686	1.16589
[truncated: 40 more columns]

## Sheet: F2 G
0.5	0	0	0	0.125	0	0.125	0.125	0.25	0	0	0	0	0	0.25	0	0	0.875	0	0	0	0	0.125	0.5	0	0.125	0.75	0.625	0	0.125	0	0	0	0	0.75	0	0	0.125	0	0.375	0.75	0.25	0.375	0.125	0.25	0.375	0	0	0.25	0
0	0.375	0	0	0	0	1	0.875	0	0.375	0	0	0	0.5	0	0	0	0	0.125	0.25	0	0	0.125	0	0	0	0	0	0.625	0.125	0.125	0	0	0	0	0	0	0	0	0	0	0	0	0	0	0	0	0	0.125	0
0.5	0	0.25	0	0	0.25	0	0.5	0	0	0.125	0.75	0	0	0	0	0.125	0.125	0	0	0.5	0.25	0.625	0	0.25	0	0.25	0.125	0	0	0	0.625	0	0	0	0.25	0	0	0	0	0	0	0.25	0.625	0.25	0	0.125	0	0.625	0.125
0.2	0	0	0.8	0	0	0	0	0.2	0.2	0	0.2	0	0.4	0.2	0	0.2	0	0	0	0	0.6	0	0	0.4	0.2	0.6	0.2	0	0.6	0	0	0	0	0	0	0	0	0	0	0	0	0	0	0	0.2	0	0	0	0
0.142857	0.285714	0.142857	0.285714	0.285714	0.142857	0	0	0	0.285714	0	0	0	0	0	0	0.714286	0	0.142857	0.428571	0.571429	0.285714	0.285714	0	0	0.428571	0	0.142857	0.285714	0.142857	0	0	0	0.142857	0.428571	0.571429	0.857143	0.714286	0.285714	0.142857	0	1	0.428571	0.714286	0.428571	0.285714	0.571429	0.285714	1	0
0	0	0	0	0	0	0	0.2	0	0	0	0	0.2	0.4	0.2	0	0	0	0	1	0.6	0.6	1	0.4	0	0	0	0	0	0	0	0	0	0	0	0	0	0	0	0	0	0	0	0	0	0	0	0	0	0
0	0	0	0	0	0	0	0.125	0.625	0.125	0.25	0	0.125	0	0	0	0	0	1	0	0	0.375	0	0	1	0	0	0.625	0	0	0	0	0	0	0	0	0	0.25	0	0	0	0.25	0	0.375	0.5	0	0	0	0.25	0
0.125	0	0.5	0.25	0.25	0.125	0.25	0	0.5	0	0.125	0	0.125	0.125	0	0	0.125	0	0	0.125	0	0.125	0	0.75	0.125	0.25	0.625	0.125	0.125	0.625	0	0.25	0.125	0.5	0.75	0	0.25	0.25	0.375	0.125	0.375	0.5	0.125	0	0	0.125	0.625	0.25	0.375	0.25
0	0	0	0	0	0	0	0	0	0	0	0	0	0	0	0	0	0.166667	0.333333	0	0	0	0.166667	0	0	0.833333	0.666667	1	1	0.833333	0.166667	0.166667	0	0	0	0	0	0	0	0	0	0	0	0	0	0	0	0	0	0.333333
[truncated: 130 more columns]

## Sheet: F3 G
0.718195
100
100
0.895274
15.5507
1.02146
0.351465
0.940413
1.72654
1.46724
0.582134
0.694804
0.661496
3.08355
0.777675
0.0052035
1.23906
1.24028
0.231306
2.02151
0.226385
0.421513
0.802934
0.540577
0.164803
0.583486
2.22554
0.601618
1.77664
2.60442
0.197203
0.140343
0.6352
32.0396
13.7364
0.756804
0.839363
0.908829
0.936772
1.13921
100
2.2271
10.0731
0.313467
0.320011
1.37666
2.7241
3.793
0.272466
0.829494
0.406134
1.70196
0.698402
0.00966326
1.87651
2.77953
0.25535
0.58413
1.33571
0.0973405
0.970229
0.479779
5.03956
0.314585
1.46344
0.231578
0.108938
0.162676
0.607367
100
8.11317
1.54534
0.150137
0.445289
1.69587
0.453027
100
3.18773
1.34484
0.587503
0.0266676
7.4784
1.76704
1.37772
0.609473
9.56645
5.58947
1.30601
3.17344
0.884354
1.15816
0.801088
0.694801
0.449729
2.5308
0.0854807
6.06214
0.461133
1.50606
51.444
16.0862
0.807083
3.64645
1.15813
1.27602
16.9006
1.96252
0.341418
0.0170911
1.52853
2.67559
3.41307
0.515479
2.38416
2.19395
3.07207
0.919651
0.246005
0.854859
0.427318
2.11284
0.546098
0.57593
1.41641
2.65703
0.481774
10.236
1.01729
1.46354
1.71771
0.642737
2.14916

## Sheet: F3 D
0.463647
1.47769
0
2.68188
4.58157
1.83544
0.101927
0.800284
0.673491
0.716793
0.28289
2.34856
0.54973
2.21722
3.45516
1.87941
5.17547
0.627447
5.60388
0.652919
0.386539
0.31881
2.24315
7.26512
0.773603
1.50527
0.462455
1.20603
1.28083
1.89387
1.64918
1.81286
0
4.75838
1.05939
1.51498
0.317947
1.03699
0.784302
0.267779
4.71204
1.79422
1.6026
3.25366
3.41201
1.073
4.56636
1.28252
2.10163
1.59965
4.89419
0.292079
0.639434
1.98273
0.747629
1.21591
0.406033
1.8389
1.37698
10.7161
0.295158
1.55402
1.19423
0.0223665
0.773337
2.50253
0.95922
5.99795
1.36049
0.503291
1.61671
0.704781
0.283304
0.0144169
0.416561
0.248615
2.82715
1.25945
0.840303
1.04205
1.22477
2.45743
1.40311
0.0123049
0.991444
0.600065
3.93234
2.98563
0.227663
0.521462
7.83483
0.722952
1.8211
0.884705
0.590123
3.19236
0.453399
1.62828
0.917473
1.3669
1.0912

[truncated: 27 more sheets: F3 E, F3 H, F3 F, F3 I, F4 F, F4 G, F4 I, F4 J, F5 B, F5 C, S1 A, S1 C, S1 E, S1 G, S2 A, S2 C, S2 E, S2 G, S5 C, S5 D …]
